# Supplementary material for: Characteristics of the AT-Hook Motif Containing Nuclear Localized (AHL) Genes in Carrot Provides Insight into Their Role in Plant Growth and Storage Root Development
Source: Genes (Basel). 2021 May 18;12(5):764. doi: 10.3390/genes12050764 (PMC8157401; doi:10.3390/genes12050764)
Supplement: Supplementary file 1 [file genes-12-00764-s001.zip]

Archive with 4 entries (4 files):
- Figure_S1.pdf
- Figure_S2.pdf
- FigurE_S3.pdf
- Supplemantary_Tables.xlsx
