# Supplementary material for: Characteristics of the AT-Hook Motif Containing Nuclear Localized (AHL) Genes in Carrot Provides Insight into Their Role in Plant Growth and Storage Root Development
Source: Genes (Basel). 2021 May 18;12(5):764. doi: 10.3390/genes12050764 (PMC8157401; doi:10.3390/genes12050764)
Supplement: Supplementary file 1 [file genes-12-00764-s001.zip › Supplemantary_Tables.xlsx]

## Sheet: Content
Table S1	Characteristics of AHL genes in carrot
Table S2	Physical properties and cellular localization of AHL proteins
Table S3	Co-expression network - nodes
Table S4	Co-expression network - correlation
Table S5	ClueGO results for biological processes in Cluster-1
Table S6	Co-expression network - AHLs direct interactions
Table S7	ClueGO results for biological processes in Cluster-2
Table S8	ClueGO results for biological processes in Cluster-3

## Sheet: S1
Name	NCBI GeneID	Chromosome	Start	End	Strand	Number of exons	Protein ID*	AT-hook motif(s) position	p-value**	PCC-domain position(s)	e-value***
DcAHL1	LOC108209315	chr1	817869	821877	-	5	XP_017235643.1	126-140; 89-103	5.38E-14; 1.14E-12	157-272	1.1e-25
DcAHL2	LOC108205011	chr1	5171843	5175055	-	5	XP_017230247.1	71-85;111-125	2.15E-14; 1.49E-09	146-260	5.4e-28
DcAHL3	LOC108197227	chr1	5232936	5234204	+	1	XP_017220279.1	70-84	4.26e-17	98-211	3.6e-29
DcAHL4	LOC108205501	chr1	26603882	26609759	+	6	XP_017230972.1	60-74	3.91e-12	121-231	1.8e-24
DcAHL5	LOC108215664	chr1	34706457	34711957	-	5	XP_017243692.1	197-211; 235-249	5.93E-10; 1.83E-14	273-386	2.9e-17
DcAHL6	LOC108197834	chr1	49876358	49880344	-	5	XP_017221076.1	100-114	6.43e-12	131-245	1.6e-23
DcAHL7	LOC108207567	chr2	24691004	24691478	-	1	XP_017233492.1	13-27	1.44e-15	39-146	8.7e-09
DcAHL8	LOC108207571	chr2	24730859	24731384	-	1	XP_017233496.1	24-38	1.44e-15	50-152	9.2e-08
DcAHL9	LOC108207572	chr2	24745488	24746213	-	1	XP_017233497.1	81-95	1.09e-15	105-148	1.54E-24**
DcAHL10	LOC108207579	chr2	24784937	24785462	-	1	XP_017233502.1	24-38	1.44e-15	50-157	9.3e-08
DcAHL11	LOC108210006	chr2	28273136	28277130	+	5	XP_017236725.1	93-107; 132-146	5.38E-14; 1.26E-13	163-278	1.2e-24
DcAHL12	LOC108208112	chr2	28687021	28688252	-	1	XP_017234087.1	76-90	3.08e-17	104-217	3.3e-30
DcAHL13	LOC108206084	chr2	28727532	28731378	+	5	XP_017231753.1	64-78	2.15e-14	139-253	4.8e-27
DcAHL14	LOC108208477	chr2	29480554	29481537	+	1	XP_017234499.1	73-87	3.08e-17	101-213	1.9e-28
DcAHL15	LOC108206866	chr2	40858288	40859842	+	1	XP_017232780.1	69-83	3.79e-15	97-210	4e-29
DcAHL16//DcAHLc1	LOC108209748	chr2	41860955	41864998	+	5	XP_017236315.1	89-103; 130-144	2.55E-12;4.18E-13	161-275	4.5e-26
DcAHL17	LOC108208096	chr2	42156929	42158708	-	1	XP_017234068.1	84-98	1.27e-14	112-225	4.6e-31
DcAHL18	LOC108206857	chr2	43104894	43106389	+	1	XP_017232768.1	90-104	4.26e-17	118-230	5.2e-30
DcAHL19	LOC108210904	chr3	8945464	8946901	+	1	XP_017237852.1	69-83	3.83e-18	98-206	1.2e-25
DcAHL20	LOC108213708	chr3	11107908	11108921	+	1	XP_017240992.1	38-52	9.12e-16	66-175	7.4e-27
DcAHL21	LOC108212236	chr3	11748028	11752116	+	5	XP_017239451.1	26-40	8.86e-10	54-166	6.5e-25
DcAHL22	LOC108211560	chr3	38269627	38273144	+	5	XP_017238682.1	170-184; 241-255	7.99E-11; 8.21E-12	274-388	3.4e-24
DcAHL23	LOC108211115	chr3	39701726	39704004	-	1	XP_017238115.1	91-105	3.83e-18	119-230	1.8e-28
DcAHL24	LOC108217323	chr4	20477639	20479029	-	5	XP_017245648.1	26-40	9.62e-10	58-169	3.9e-18
DcAHL25	LOC108215787	chr4	26170578	26171741	-	1	XP_017243846.1	50-64	1.22e-15	78-188	1.1e-23
DcAHL26	LOC108216162	chr4	26202468	26209454	+	5	XP_017244339.1	84-98; 140-154	2.15E-14; 7.83E-14	172-286	7.4e-28
DcAHL27	LOC108219725	chr5	7704187	7709269	-	5	XP_017248716.1	90-104; 145-159	2.15E-14; 1.74E-12	176-291	8.1e-29
DcAHL28	LOC108221500	chr5	21607572	21608265	+	1	XP_017250863.1	20-34	4.63e-14	48-158	1.1e-26
DcAHL29	LOC108220764	chr5	21817462	21820848	-	5	XP_017250109.1	64-78; 109-123	7.93E-12; 7.66E-12	140-253	6.2e-25
DcAHL30	LOC108224107	chr5	26708516	26713206	-	2	XP_017254151.1	49-63	5.38e-14	121-235	3.2e-28
DcAHL31	LOC108224586	chr6	2326130	2327531	+	1	XP_017254744.1	38-52	9.12e-16	66-175	9.2e-27
DcAHL32	LOC108225124	chr6	2574167	2575741	+	1	XP_017255428.1	36-50	4.07e-14	64-177	4.3e-28
DcAHL33	LOC108224386	chr6	33235930	33241610	+	5	XP_017254467.1	104-118	1.9e-15	175-289	2e-27
DcAHL34	LOC108224931	chr6	34889369	34890752	+	1	XP_017255185.1	75-89	8.5e-15	104-216	3e-26
DcAHL35	LOC108226353	chr6	35016199	35017033	+	1	XP_017256784.1	130-144	1.8e-12	156-259	1.2e-10
DcAHL36	LOC108226375	chr6	36155783	36156275	-	1	XP_017256806.1	16-30	3.72e-12	46-138	1.1e-08
DcAHL37	LOC108194210	chr7	10972795	10974478	-	1	XP_017216623.1	64-78	5.71e-17	69-181	9.3e-32
DcAHL38	LOC108193220	chr7	21455496	21462866	-	5	XP_017215280.1	117-131; 168-182	3.35E-12; 3.65E-13	193-306	5.4e-28
DcAHL39	LOC108195339	chr7	23889948	23891265	+	1	XP_017217789.1	92-106	4.26e-17	120-232	1.1e-29
DcAHL40	LOC108196714	chr7	24605316	24609005	-	5	XP_017219609.1	85-99; 120-134	2.67E-13; 5.38E-14	152-266	2e-25
DcAHL41	LOC108197690	chr8	24415635	24417150	+	1	XP_017220869.1	65-79	5.71e-17	93-206	4.9e-31
DcAHL42	LOC108201885	chr9	8788668	8789924	+	1	XP_017225711.1	63-77	3.08e-17	91-204	1.8e-29
DcAHL43	LOC108202788	chr9	8915700	8921317	-	3	XP_017226816.1	44-58	1.66e-11	67-176; 208-318	2.60E-07; 5.2E-11
DcAHL44	LOC108202787	chr9	8941260	8946772	-	3	XP_017226814.1	44-58	3.16e-11	67-176; 208-318	2.60E-07; 5.2E-11
DcAHL45	LOC108202271	chr9	9011904	9017569	-	3	XP_017226151.1	42-56	5.05e-12	65-174; 206-316	3.00E-07; 5.1E-11
DcAHL46	LOC108200218	chr9	29285871	29287691	-	1	XP_017223772.1	36-50	5.28e-15	64-176	5.8e-30
DcAHL47	LOC108192665	chrUn_LNRQ01000029	428853	433900	-	2	XP_017227697.1	82-96	5.05e-12	67-169; 208-318	1.30E-07; 3.3E-10

## Sheet: S2
Name	NCBI_Gene_ID	Protein ID	Length (aa)	Mol. weight (Da)	pI	Most-likely-Location
DcAHL5	LOC108215664	XP_017243692.1	454	46894.5	4.41	Nuclear
DcAHL41	LOC108197690	XP_017220869.1	281	28917.1	5.1	Nuclear
DcAHL29	LOC108220764	XP_017250109.1	349	36378.6	5.21	Nuclear
DcAHL37	LOC108194210	XP_017216623.1	284	29287.6	5.23	Nuclear
DcAHL1	LOC108209315	XP_017235643.1	354	36593.9	5.34	Nuclear
DcAHL11	LOC108210006	XP_017236725.1	347	35937	5.47	Nuclear
DcAHL23	LOC108211115	XP_017238115.1	315	33116.2	5.53	Nuclear
DcAHL46	LOC108200218	XP_017223772.1	263	27356.6	5.54	Nuclear
DcAHL3	LOC108197227	XP_017220279.1	283	29967.5	5.61	Nuclear
DcAHL15	LOC108206866	XP_017232780.1	285	29707	5.96	Nuclear
DcAHL6	LOC108197834	XP_017221076.1	316	32426.3	5.98	Nuclear
DcAHL17	LOC108208096	XP_017234068.1	291	31325.9	6.19	Nuclear
DcAHL18	LOC108206857	XP_017232768.1	295	31260.7	6.25	Nuclear
DcAHL12	LOC108208112	XP_017234087.1	298	31559.1	6.25	Nuclear
DcAHL42	LOC108201885	XP_017225711.1	278	29011.5	6.29	Nuclear
DcAHL32	LOC108225124	XP_017255428.1	274	27850.7	6.3	Nuclear
DcAHL39	LOC108195339	XP_017217789.1	310	32731.4	6.3	Nuclear
DcAHL33	LOC108224386	XP_017254467.1	379	38737.7	6.39	Nuclear
DcAHL14	LOC108208477	XP_017234499.1	281	29829.6	6.4	Nuclear
DcAHL19	LOC108210904	XP_017237852.1	271	28558.9	6.49	Nuclear
DcAHL44	LOC108202787	XP_017226814.1	322	34167.2	7.67	PlasmaMembrane
DcAHL25	LOC108215787	XP_017243846.1	264	26957.5	7.83	Chloroplast
DcAHL34	LOC108224931	XP_017255185.1	283	30431.2	7.87	Nuclear
DcAHL28	LOC108221500	XP_017250863.1	230	23730.7	7.97	Nuclear
DcAHL30	LOC108224107	XP_017254151.1	359	37312.2	8.31	Nuclear
DcAHL47	LOC108192665	XP_017227697.1	360	38134.3	8.33	PlasmaMembrane
DcAHL21	LOC108212236	XP_017239451.1	216	22295.8	8.41	Nuclear
DcAHL20	LOC108213708	XP_017240992.1	246	26246.8	8.46	Nuclear
DcAHL38	LOC108193220	XP_017215280.1	382	39467.5	8.6	Nuclear
DcAHL45	LOC108202271	XP_017226151.1	320	33963	8.65	PlasmaMembrane
DcAHL43	LOC108202788	XP_017226816.1	322	34259.4	8.65	PlasmaMembrane
DcAHL31	LOC108224586	XP_017254744.1	346	26279.7	8.93	Nuclear
DcAHL4	LOC108205501	XP_017230972.1	331	34509.5	9	Nuclear
DcAHL16//DcAHLc1	LOC108209748	XP_017236315.1	345	35833.2	9.08	Nuclear
DcAHL9	LOC108207572	XP_017233497.1	240	26312.2	9.14	Extracellular
DcAHL13	LOC108206084	XP_017231753.1	378	39564	9.16	Nuclear
DcAHL2	LOC108205011	XP_017230247.1	342	34998.5	9.18	Nuclear
DcAHL40	LOC108196714	XP_017219609.1	299	30884.8	9.47	Nuclear
DcAHL24	LOC108217323	XP_017245648.1	200	20765.6	9.65	Nuclear
DcAHL26	LOC108216162	XP_017244339.1	359	36564.9	9.66	Nuclear
DcAHL27	LOC108219725	XP_017248716.1	362	36484.1	9.75	Nuclear
DcAHL22	LOC108211560	XP_017238682.1	453	44971.9	9.78	Nuclear
DcAHL8	LOC108207571	XP_017233496.1	174	18799.4	9.9	Chloroplast
DcAHL10	LOC108207579	XP_017233502.1	174	18929.6	10	Chloroplast
DcAHL35	LOC108226353	XP_017256784.1	277	28757.6	10.05	PlasmaMembrane
DcAHL36	LOC108226375	XP_017256806.1	163	16999.6	10.15	Nuclear
DcAHL7	LOC108207567	XP_017233492.1	157	17069.7	10.24	Chloroplast

## Sheet: S3
Node _name/GeneID	Gene description	Betweenness	Degree	Rank_stat	glayCluster
LOC108227329	glyceraldehyde-3-phosphate dehydrogenase B, chloroplastic	28902.8660010518	454	6079.0	1
LOC108218586	fructose-bisphosphate aldolase, cytoplasmic isozyme 1	24710.5019390099	448	6005.5	1
LOC108194135	protein CURVATURE THYLAKOID 1A, chloroplastic-like	26922.9814210784	350	5868.25	1
LOC108222953	low-temperature-induced cysteine proteinase-like	28280.3477604375	271	5681.75	1
LOC108208530	ribulose bisphosphate carboxylase small chain 1B, chloroplastic-like	7558.63519081083	304	4911.5	1
LOC108206735	14 kDa proline-rich protein DC2.15-like	1485.40001128547	193	3648.25	1
LOC108210741	thioredoxin-like protein CDSP32, chloroplastic	3639.90115762643	156	3908.5	1
LOC108196459	serine hydroxymethyltransferase 1, mitochondrial	34693.5843233984	312	5869.0	1
LOC108193560	non-specific lipid-transfer protein-like	1513.69154476887	347	4101.0	1
LOC108192978	polyphenol oxidase I, chloroplastic-like	10834.4940333342	628	5693.0	1
LOC108206270	glycine cleavage system H protein, mitochondrial-like	37867.2225301401	385	6055.5	1
LOC108206613	uncharacterized LOC108206613	48115.6067236183	599	6381.0	1
LOC108205381	uncharacterized LOC108205381	2326.8139847679	268	4075.75	1
LOC108195931	fructose-bisphosphate aldolase 1, chloroplastic-like	21158.1689214721	266	5535.75	1
LOC108209507	ribulose bisphosphate carboxylase/oxygenase activase, chloroplastic-like	16011.17921738	358	5614.75	1
LOC108205659	probable glycerol-3-phosphate acyltransferase 8	34977.9794982654	737	6439.5	1
LOC108219710	fatty acid hydroperoxide lyase, chloroplastic-like	2415.49824120202	178	3807.5	1
LOC108203083	3-ketoacyl-CoA synthase 11	9880.32866409572	60	4073.5	1
LOC108206455	glycine cleavage system H protein, mitochondrial	16650.197732405	368	5653.75	1
LOC108203972	BURP domain protein RD22	19636.2931469117	727	6180.25	1
LOC108218758	photosystem II 22 kDa protein, chloroplastic	10855.0515574065	275	5124.5	1
LOC108215276	cytochrome P450 86A22-like	23303.60925866	727	6269.75	1
LOC108195869	linoleate 13S-lipoxygenase 2-1, chloroplastic	32645.4281432511	301	5820.75	1
LOC108227245	21 kDa protein-like	679.547454743533	46	2547.0	1
LOC108211573	calvin cycle protein CP12-1, chloroplastic-like	8642.60446140961	200	4720.5	1
LOC108223489	photosystem II 10 kDa polypeptide, chloroplastic-like	56226.1408197111	397	6135.5	1
LOC108200255	auxin-responsive protein IAA7-like	1776.95226754326	347	4161.0	1
LOC108204319	chlorophyll a-b binding protein, chloroplastic-like	5016.1240551056	187	4223.25	1
LOC108204499	fructose-bisphosphate aldolase 1, chloroplastic	25157.6255250167	337	5808.25	1
LOC108205957	chlorophyll a-b binding protein, chloroplastic-like	1720.93536700813	132	3443.5	1
LOC108212029	uncharacterized LOC108212029	15422.5664243993	318	5498.75	1
LOC108224479	D-3-phosphoglycerate dehydrogenase 1, chloroplastic-like	4065.53616052605	439	4731.5	1
LOC108196162	tryptophan aminotransferase-related protein 3-like	26883.4896344548	211	5484.75	1
LOC108216647	probable arabinose 5-phosphate isomerase	20191.6980138503	343	5714.0	1
LOC108223265	protein NRT1/ PTR FAMILY 6.4-like	7141.51432221163	185	4505.75	1
LOC108215375	probable mannitol dehydrogenase	2587.71380897451	313	4239.0	1
LOC108219921	uncharacterized LOC108219921	28456.0703856751	446	6061.75	1
LOC108228168	ferredoxin--NADP reductase, leaf-type isozyme, chloroplastic	21824.1591067402	388	5855.5	1
LOC108227431	cytochrome P450 98A2	15176.1028839567	770	6060.75	1
LOC108210994	photosystem I reaction center subunit XI, chloroplastic	7213.02751232778	345	4978.0	1
LOC108194500	thioredoxin F1, chloroplastic-like	97919.9703413063	506	6312.75	1
LOC108192822	malate dehydrogenase, glyoxysomal	89898.6645714239	685	6491.5	1
LOC108211654	thioredoxin-like protein CXXS1	7264.49198997883	79	3966.5	1
LOC108209243	photosystem I reaction center subunit psaK, chloroplastic-like	5172.44249926598	319	4629.25	1
LOC108205248	phosphoribulokinase, chloroplastic-like	6664.92686462165	339	4843.75	1
LOC108202752	photosystem II 5 kDa protein, chloroplastic	31378.6402658945	360	5955.0	1
LOC108210663	fructose-1,6-bisphosphatase, chloroplastic-like	33554.834832841	410	6073.5	1
LOC108210287	pectin acetylesterase 12-like	28544.1543306191	292	5745.5	1
LOC108204731	putative glycerol-3-phosphate transporter 4	45739.2103099795	633	6401.75	1
LOC108214527	chlorophyll a-b binding protein 13, chloroplastic	2507.84160290129	256	4064.25	1
LOC108219246	uncharacterized hydrolase YugF	57058.5208575236	447	6214.75	1
LOC108196117	chlorophyll a-b binding protein 4, chloroplastic	5045.10216325662	291	4547.75	1
LOC108198846	major allergen Dau c 1-like	2541.44691716186	25	2744.25	1
LOC108222973	glutathione S-transferase L3-like	9707.43401278093	397	5327.0	1
LOC108214955	protein CURVATURE THYLAKOID 1B, chloroplastic	17074.194182714	374	5680.75	1
LOC108209043	ammonium transporter 1 member 3-like	3425.29669564891	140	3799.0	1
LOC108201159	protein NUCLEAR FUSION DEFECTIVE 4-like	77.3883095191432	9	1464.25	1
LOC108203142	protein trichome birefringence-like 2	8432.57505734257	387	5201.75	1
LOC108224860	chlorophyll a-b binding protein CP24 10A, chloroplastic-like	2443.97269065043	228	3976.5	1
LOC108208800	protein SCAR3-like	26571.3457789748	950	6478.75	1
LOC108209842	ribulose bisphosphate carboxylase/oxygenase activase, chloroplastic-like	9341.99072150884	312	5106.5	1
LOC108223317	phenylalanine ammonia-lyase 1	14032.7738537947	452	5695.0	1
LOC108206598	lipase 1	30140.4087093883	748	6396.25	1
LOC108208531	ribulose bisphosphate carboxylase small chain 1B, chloroplastic-like	16866.8109894174	369	5663.75	1
LOC108208532	ribulose bisphosphate carboxylase small chain 1B, chloroplastic-like	16806.6778655523	368	5658.75	1
LOC108203703	uncharacterized LOC108203703	16022.7492486649	163	5037.0	1
LOC108192494	mitochondrial carnitine/acylcarnitine carrier-like protein	31231.841909589	633	6318.25	1
LOC108193041	glycerate dehydrogenase HPR, peroxisomal	4752.72397128989	225	4316.5	1
LOC108220594	uncharacterized protein At4g14100-like	6328.29007981439	110	4014.5	1
LOC108209738	patatin-like protein 7	31246.2100796012	572	6264.0	1
LOC108208584	dicarboxylate transporter 2.1, chloroplastic-like	5691.59475088551	314	4678.5	1
LOC108192552	LOB domain-containing protein 41-like	42247.483478858	326	5944.5	1
LOC108208416	ATP synthase subunit b', chloroplastic	65757.4319862869	599	6409.0	1
LOC108203147	probable inactive receptor kinase At1g48480	51679.2269842617	845	6576.0	1
LOC108200426	putative UDP-glucose glucosyltransferase	3021.65473834861	256	4155.75	1
LOC108200890	ferredoxin, leaf L-A-like	24872.4037568206	358	5851.75	1
LOC108223807	hypothetical protein	162.309119219069	25	1967.75	1
LOC108202419	titin	12356.1115383985	331	5372.75	1
LOC108224060	suppressor protein SRP40	3879.28600200302	290	4393.0	1
LOC108222923	chloroplast stem-loop binding protein of 41 kDa a, chloroplastic	14102.2947341444	378	5579.75	1
LOC108215437	expansin-A6-like	7610.44186831553	473	5247.5	1
LOC108217389	uncharacterized LOC108217389	4612.5006249306	318	4565.75	1
LOC108205786	uncharacterized LOC108205786	18498.750192793	375	5730.25	1
LOC108208876	phosphoribulokinase, chloroplastic	9107.27847912703	350	5186.25	1
LOC108205052	glyceraldehyde-3-phosphate dehydrogenase A, chloroplastic	8113.887291008	347	5088.5	1
LOC108222767	cellulose synthase A catalytic subunit 7 [UDP-forming]	12747.2783051404	582	5781.0	1
LOC108195997	uncharacterized LOC108195997	71981.549215909	1104	6745.0	1
LOC108200300	probable leucine-rich repeat receptor-like protein kinase At1g68400	16010.3708760254	873	6161.75	1
LOC108213307	uncharacterized LOC108213307	209.722922992755	47	2290.0	1
LOC108224949	malonyl-coenzyme A:anthocyanin 3-O-glucoside-6''-O-malonyltransferase-like	2175.0684964913	35	2820.25	1
LOC108210398	probable F-box protein At1g60180	30296.2085103166	77	4871.25	1
LOC108210932	zinc finger protein CONSTANS-LIKE 5-like	3129.67113376007	8	2428.0	1
LOC108197475	chalcone--flavonone isomerase-like	3103.3200207981	180	3930.5	1
LOC108211010	protein phosphatase 2C 57	24317.206948825	373	5871.5	1
LOC108202978	glycine dehydrogenase (decarboxylating), mitochondrial	65164.8636612511	625	6428.0	1
LOC108214223	beta-glucosidase BoGH3B-like	12354.3535906441	341	5393.75	1
LOC108206917	protein CDI-like	6044.16214837958	299	4680.25	1
LOC108214540	ATP-dependent zinc metalloprotease FTSH 2, chloroplastic	61541.0235476966	519	6314.25	1
LOC108207140	PH domain-containing protein DDB_G0287875	21824.4415829557	331	5733.75	1
LOC108224294	photosystem I reaction center subunit VI, chloroplastic-like	5185.91316558976	323	4638.75	1
LOC108213219	gibberellin-regulated protein 14	7896.33320606018	104	4200.5	1
LOC108214328	cytochrome b6-f complex iron-sulfur subunit, chloroplastic	28689.6962263869	402	6000.25	1
LOC108223597	uncharacterized LOC108223597	20249.7846334731	349	5729.75	1
LOC108218718	probable sucrose-phosphate synthase 4	297.666671421978	136	2968.75	1
LOC108197448	chlorophyll a-b binding protein, chloroplastic	2129.90919670098	208	3850.25	1
LOC108205026	probable inactive receptor kinase At1g48480	60698.262880257	901	6634.0	1
LOC108215207	blue copper protein-like	956.923413931804	197	3522.25	1
LOC108199608	endoglucanase 6-like	11319.0254211757	157	4754.5	1
LOC108202811	expansin-A1-like	9694.52869450818	30	3728.5	1
LOC108203025	glyceraldehyde-3-phosphate dehydrogenase A, chloroplastic-like	5978.81288688241	297	4674.0	1
LOC108209963	beta-amylase 3, chloroplastic-like	6261.69104458269	267	4610.75	1
LOC108220164	glycine-rich protein DC9.1	765.063215746817	49	2610.5	1
LOC108218625	photosystem I reaction center subunit V, chloroplastic	6182.46492157781	319	4746.25	1
LOC108205707	sec-independent protein translocase protein TATC, chloroplastic	26619.8762903901	281	5688.75	1
LOC108223353	phospho-2-dehydro-3-deoxyheptonate aldolase 2, chloroplastic-like	3914.56100825754	351	4549.25	1
LOC108204519	lysophospholipid acyltransferase 1-like	7273.59154842363	101	4109.25	1
LOC108196358	beta-galactosidase 3-like	32536.1490061468	336	5913.0	1
LOC108199503	uncharacterized LOC108199503	5916.02485754911	294	4661.25	1
LOC108228019	28 kDa ribonucleoprotein, chloroplastic-like	25461.3954185931	308	5735.75	1
LOC108219286	endoglucanase 10	81232.3318741155	671	6477.0	1
LOC108228035	stem-specific protein TSJT1-like	30.428678009239	14	1489.25	1
LOC108204428	putative rRNA methyltransferase	63710.9007391935	1034	6712.5	1
LOC108214298	oxygen-evolving enhancer protein 1, chloroplastic-like	9117.17181946005	344	5172.75	1
LOC108217687	uncharacterized LOC108217687	9287.15925906645	256	4943.25	1
LOC108227337	methyl-CpG-binding domain-containing protein 9-like	73143.2223427143	776	6551.5	1
LOC108218814	plastocyanin A, chloroplastic	12545.4466890446	329	5377.25	1
LOC108202799	oligopeptide transporter 1-like	4567.88525449323	290	4491.5	1
LOC108227758	cyclin-U1-1-like	7369.64906173744	290	4860.0	1
LOC108209242	photosystem I reaction center subunit psaK, chloroplastic	2077.03572462427	272	4032.5	1
LOC108219750	thioredoxin reductase 1	4197.45907103637	558	4903.75	1
LOC108200377	uncharacterized LOC108200377	2958.46846045125	261	4167.25	1
LOC108195895	uncharacterized LOC108195895	80027.2946823334	538	6346.5	1
LOC108210092	ferric reduction oxidase 2-like	7.20999637759737	4	929.75	1
LOC108200075	oxygen-evolving enhancer protein 3-2, chloroplastic	4412.90305811382	319	4541.75	1
LOC108196775	uncharacterized LOC108196775	11640.6169067661	251	5098.75	1
LOC108193668	cytidine deaminase 1-like	13126.4218120189	441	5626.25	1
LOC108204475	probable NAD(P)H dehydrogenase (quinone) FQR1-like 1	13685.2923076144	112	4682.75	1
LOC108209961	chlorophyll a-b binding protein, chloroplastic-like	2417.31479124809	167	3769.25	1
LOC108225351	myb family transcription factor APL-like	9188.35681135612	197	4756.25	1
LOC108196842	S-adenosylmethionine synthase 2	214.212267595483	43	2252.5	1
LOC108210038	metal-nicotianamine transporter YSL3	2183.27753210829	24	2659.25	1
LOC108227523	eukaryotic translation initiation factor 3 subunit A-like	22433.3772899261	883	6360.5	1
LOC108220074	uncharacterized LOC108220074	4802.83742378427	309	4564.25	1
LOC108215073	uncharacterized LOC108215073	4210.13729055657	197	4154.25	1
LOC108216033	uncharacterized LOC108216033	37123.7641487187	1030	6641.0	1
LOC108197049	long-chain-alcohol oxidase FAO1-like	2531.19490159506	45	2995.5	1
LOC108203174	protein NRT1/ PTR FAMILY 3.1-like	4334.20053361996	252	4337.25	1
LOC108199838	cyclin-T1-3-like	33244.0557626494	811	6472.75	1
LOC108209977	aquaporin PIP2-1-like	14495.9620309014	399	5639.0	1
LOC108205022	uncharacterized LOC108205022	3877.74642870699	94	3600.75	1
LOC108206017	uncharacterized LOC108206017	32604.5509707113	365	5976.5	1
LOC108215292	sedoheptulose-1,7-bisphosphatase, chloroplastic	7853.24715133754	353	5072.0	1
LOC108196255	adenosylhomocysteinase	33983.298740389	994	6604.5	1
LOC108204583	ethylene receptor 2-like	2359.74031614689	107	3450.75	1
LOC108213160	rubredoxin	4628.51056758426	299	4517.75	1
LOC108202651	cell division control protein 48 homolog C-like	22718.286015002	400	5894.0	1
LOC108199658	glutamine synthetase, chloroplastic	4029.43645535535	171	4043.0	1
LOC108216462	protein COFACTOR ASSEMBLY OF COMPLEX C SUBUNIT B CCB1, chloroplastic	6764.65409240062	327	4865.0	1
LOC108223576	peroxisomal (S)-2-hydroxy-acid oxidase GLO1-like	542.389697787306	116	3019.5	1
LOC108209874	uncharacterized LOC108209874	1766.36296608512	193	3716.25	1
LOC108209273	cellulose synthase A catalytic subunit 8 [UDP-forming]	6566.31939079274	560	5178.25	1
LOC108205654	L-ascorbate peroxidase, cytosolic-like	8974.64207804069	268	4958.75	1
LOC108223759	glucomannan 4-beta-mannosyltransferase 2-like	10320.3021177904	254	5012.0	1
LOC108221478	uncharacterized LOC108221478	2187.91190411297	209	3871.0	1
LOC108208358	WAT1-related protein At5g40240-like	1398.04425236271	9	2116.75	1
LOC108218479	thaumatin-like protein	6339.76647313182	356	4853.5	1
LOC108199585	2-methylene-furan-3-one reductase	846.632375144898	110	3100.5	1
LOC108199729	serine/threonine-protein kinase STN8, chloroplastic	9743.1403004749	287	5075.0	1
LOC108199283	squalene monooxygenase-like	4490.93150377515	47	3325.5	1
LOC108199856	probable pectate lyase 8	31136.2191030585	439	6092.0	1
LOC108195151	chaperone protein ClpB3, chloroplastic-like	1835.45350481995	94	3237.75	1
LOC108205622	thylakoid lumenal 17.9 kDa protein, chloroplastic	13475.9858305049	320	5406.75	1
LOC108210377	thylakoid membrane protein slr0575	64042.437241197	233	5726.5	1
LOC108227915	K(+) efflux antiporter 3, chloroplastic	8903.81515616398	216	4796.5	1
LOC108218393	nuclear-pore anchor	15365.3598107836	327	5521.5	1
LOC108200638	cyclin-U4-1	25404.0659131139	363	5870.5	1
LOC108199709	uncharacterized LOC108199709	4821.60417964484	286	4509.5	1
LOC108214707	subtilisin-like protease SBT1.7	6688.61761733249	427	5018.75	1
LOC108220626	polyphenol oxidase, chloroplastic-like	9323.00851967112	352	5207.0	1
LOC108214742	probable polyamine oxidase 5	3794.02886586556	79	3500.0	1
LOC108210606	uncharacterized LOC108210606	63154.779413533	409	6165.0	1
LOC108193570	peroxidase P7-like	4347.76121843696	328	4557.0	1
LOC108223355	protein INVOLVED IN DE NOVO 2	9328.52147973966	858	5757.0	1
LOC108219969	photosystem I reaction center subunit XI, chloroplastic-like	3811.90559745264	293	4389.5	1
LOC108193254	delta(8)-fatty-acid desaturase-like	0.0	3	507.25	1
LOC108202769	HIPL1 protein-like	14225.8297662445	358	5542.75	1
LOC108197596	uncharacterized LOC108197596	51825.4135307783	501	6278.0	1
LOC108200355	uncharacterized LOC108200355	14946.0126827917	99	4654.0	1
LOC108219019	inositol-3-phosphate synthase	16251.0838609	266	5382.75	1
LOC108193796	peroxiredoxin Q, chloroplastic-like	32047.8089661354	308	5831.75	1
LOC108219769	photosystem II repair protein PSB27-H1, chloroplastic	3660.21282128569	307	4400.5	1
LOC108220490	RHOMBOID-like protein 2	8396.36460072579	433	5274.5	1
LOC108211386	histone H2A.6-like	21804.7749007443	911	6370.5	1
LOC108192827	probable protein S-acyltransferase 7	51059.4784483041	1212	6745.5	1
LOC108223922	uncharacterized LOC108223922	1.02454461048804	3	723.75	1
LOC108222887	rRNA biogenesis protein RRP5	21321.308754134	818	6285.5	1
LOC108196307	zeaxanthin epoxidase, chloroplastic	10640.711899736	282	5126.0	1
LOC108197341	chlorophyll a-b binding protein, chloroplastic-like	2768.25015309932	151	3748.5	1
LOC108193172	uncharacterized protein ycf36	532.494102435553	28	2269.5	1
LOC108211252	photosystem I subunit O	1798.60135222368	255	3910.75	1
LOC108196040	uncharacterized LOC108196040	29749.6819319969	600	6266.25	1
LOC108214121	protein NETWORKED 1D	2861.2572878523	57	3192.75	1
LOC108205630	chloroplast stem-loop binding protein of 41 kDa b, chloroplastic	16925.3188131724	258	5377.5	1
LOC108196996	chlorophyll a-b binding protein CP29.2, chloroplastic	6424.95626578762	311	4747.5	1
LOC108204978	PGR5-like protein 1A, chloroplastic	7703.570615185	357	5065.5	1
LOC108207172	glutathionyl-hydroquinone reductase YqjG	14700.6181089749	219	5187.0	1
LOC108220336	expansin-B3	30898.4038661992	128	5197.75	1
LOC108209074	paramyosin	359.823390715407	32	2229.75	1
LOC108202695	nuclear export mediator factor Nemf	7189.6401656268	347	4983.0	1
LOC108202416	photosystem II core complex proteins psbY, chloroplastic	7135.97338243891	337	4949.75	1
LOC108223101	DNA-directed RNA polymerase I subunit 2	87199.8243009444	1284	6784.0	1
LOC108210643	very-long-chain enoyl-CoA reductase	52038.1622829449	452	6213.0	1
LOC108222802	photosystem II reaction center W protein, chloroplastic-like	10359.2079633676	298	5146.0	1
LOC108214449	UPF0301 protein SCO2948	11690.9792571904	242	5077.75	1
LOC108219840	early nodulin-like protein 2	21789.0477636525	341	5752.25	1
LOC108208838	DNA repair protein RAD50	3090.21003494674	267	4204.75	1
LOC108215169	uncharacterized LOC108215169	12011.2204432278	214	5018.0	1
LOC108227654	proton pump-interactor 1-like	8180.32264232313	436	5258.5	1
LOC108200013	gamma-glutamyltranspeptidase 3-like	1731.15797246116	44	2819.25	1
LOC108208989	protein CROWDED NUCLEI 3-like	1918.02634958144	164	3644.5	1
LOC108216558	peptidyl-prolyl cis-trans isomerase FKBP17-2, chloroplastic	19015.3475281286	375	5747.25	1
LOC108196766	uncharacterized LOC108196766	9496.6031026627	133	4507.75	1
LOC108208793	uncharacterized LOC108208793	26819.5373801754	823	6395.75	1
LOC108214951	TBC1 domain family member 15-like	12600.7597522508	57	4231.25	1
LOC108218868	protein RRP6-like 1	22273.196765191	160	5207.0	1
LOC108199770	protein argonaute 10-like	449.66715008376	9	1797.25	1
LOC108219979	palmitoyl-monogalactosyldiacylglycerol delta-7 desaturase, chloroplastic-like	35688.3051437869	375	6022.25	1
LOC108200123	30S ribosomal protein 3-1, chloroplastic-like	2412.80313653844	149	3674.5	1
LOC108194468	histone-lysine N-methyltransferase ATX2-like	100974.591153119	1044	6729.25	1
LOC108199595	heat shock cognate 70 kDa protein-like	13988.2132421116	141	4843.75	1
LOC108196370	nuclear pore complex protein NUP98A-like	11910.2844701072	17	3655.25	1
LOC108210777	uncharacterized LOC108210777	8680.97827231455	348	5141.5	1
LOC108209046	1-aminocyclopropane-1-carboxylate oxidase	3821.25004286434	169	4003.0	1
LOC108218282	chlorophyll a-b binding protein 8, chloroplastic	5697.9229502902	301	4642.75	1
LOC108206221	UDP-glucuronic acid decarboxylase 6-like	24296.9902520718	428	5969.0	1
LOC108227269	homeobox-DDT domain protein RLT2	23882.5669134422	712	6270.25	1
LOC108218388	uncharacterized LOC108218388	13001.2432475189	335	5416.75	1
LOC108204903	splicing factor 3B subunit 2	49597.0360575004	936	6634.5	1
LOC108218335	aquaporin PIP2-1-like	10728.2130239675	478	5522.25	1
LOC108197100	B-box zinc finger protein 24-like	29.2094589674692	5	1132.75	1
LOC108227641	uncharacterized LOC108227641	19.9774313708396	5	1093.25	1
LOC108220465	uncharacterized LOC108220465	18402.5289309866	340	5650.25	1
LOC108204416	photosystem I reaction center subunit III, chloroplastic-like	2608.75310440369	274	4140.75	1
LOC108210323	cytochrome b561 and DOMON domain-containing protein At4g12980	408.962138146295	36	2313.25	1
LOC108204246	MACPF domain-containing protein At1g14780-like	26723.607470588	808	6382.25	1
LOC108206103	protein CURVATURE THYLAKOID 1A, chloroplastic	51562.4342433289	434	6185.25	1
LOC108195941	uncharacterized LOC108195941	10723.711686397	691	5741.75	1
LOC108219542	sodium-dependent phosphate transport protein 1, chloroplastic-like	1852.23553991862	94	3243.75	1
LOC108222761	DExH-box ATP-dependent RNA helicase DExH6-like	16142.4735743159	539	5893.5	1
LOC108215640	probable membrane metalloprotease ARASP2, chloroplastic	29213.202422781	369	5938.25	1
LOC108215913	flavin-dependent oxidoreductase FOX2-like	4768.63794820521	384	4734.0	1
LOC108227944	uncharacterized LOC108227944	30619.8889509067	945	6534.75	1
LOC108224946	uncharacterized LOC108224946	840.872211221199	105	3061.0	1
LOC108227728	auxin-responsive protein IAA27-like	123.194434295392	16	1747.75	1
LOC108196088	probable phospholipid hydroperoxide glutathione peroxidase	18786.0657472851	288	5530.75	1
LOC108214161	cellulose synthase A catalytic subunit 4 [UDP-forming]	5853.0035780623	254	4528.0	1
LOC108193711	delta(7)-sterol-C5(6)-desaturase-like	11063.7874524854	374	5380.75	1
LOC108215170	receptor protein kinase TMK1-like	3.3430876824042	5	938.25	1
LOC108196192	AF4/FMR2 family member 4-like	41042.4347844354	678	6423.5	1
LOC108206300	GDT1-like protein 1, chloroplastic	19783.4153800854	289	5565.75	1
LOC108208762	small subunit processome component 20 homolog	32818.2248526744	378	6008.75	1
LOC108214228	dicer-like protein 4	2953.92851888268	16	2650.75	1
LOC108205998	transcription factor DIVARICATA-like	7941.28270977006	309	4968.75	1
LOC108223442	uncharacterized LOC108223442	57782.6085675361	742	6522.25	1
LOC108219016	chlorophyll a-b binding protein CP26, chloroplastic	3550.55817674713	270	4285.0	1
LOC108204277	RNA cytidine acetyltransferase 1-like	36892.5993746712	1106	6668.0	1
LOC108208790	transcriptional regulator ATRX-like	21139.9292337694	851	6306.0	1
LOC108220281	ATP synthase delta chain, chloroplastic-like	8481.44005096922	342	5112.25	1
LOC108210386	putative quinone-oxidoreductase homolog, chloroplastic	2380.7207756772	87	3315.5	1
LOC108222902	uncharacterized LOC108222902	304.690519153272	25	2088.25	1
LOC108216271	uncharacterized LOC108216271	17664.5447319927	329	5600.25	1
LOC108225721	E3 ubiquitin-protein ligase MBR2-like	50805.0948399693	438	6189.75	1
LOC108212276	protein PLANT CADMIUM RESISTANCE 10	28826.3500040878	99	4992.0	1
LOC108219241	uncharacterized LOC108219241	11837.9949644248	173	4868.75	1
LOC108218695	RNA-binding protein 39-like	6084.14603096776	464	5011.0	1
LOC108219963	synaptotagmin-2-like	47170.1307497975	356	6035.5	1
LOC108227670	RNA-binding protein 28	8243.67714821002	261	4870.25	1
LOC108203430	L-arabinokinase-like	37944.0358566771	269	5769.5	1
LOC108219733	photosynthetic NDH subunit of subcomplex B 1, chloroplastic	12229.1250026496	379	5469.5	1
LOC108210194	protein CURVATURE THYLAKOID 1A, chloroplastic-like	26371.7078379326	325	5795.75	1
LOC108223581	photosystem I reaction center subunit IV, chloroplastic	14645.2263460481	339	5519.25	1
LOC108227340	DNA-directed RNA polymerase I subunit 1	43758.9030827304	652	6413.25	1
LOC108218512	probable serine/threonine-protein kinase At1g01540	29950.1851048293	380	5975.25	1
LOC108209353	nucleolar GTP-binding protein 1-like	36905.6410578649	494	6215.0	1
LOC108219083	uncharacterized LOC108219083	18347.23254197	408	5786.25	1
LOC108213113	uncharacterized WD repeat-containing protein C2A9.03-like	5437.02379000238	380	4801.75	1
LOC108192787	fructose-bisphosphate aldolase 1, chloroplastic	7518.99438317528	99	4123.0	1
LOC108215218	uncharacterized protein At2g40430	43329.3242936071	484	6232.5	1
LOC108222794	thioredoxin-1	78400.3790931244	475	6268.75	1
LOC108219128	glycerophosphodiester phosphodiesterase GDPDL3-like	26323.9598410636	229	5520.75	1
LOC108208533	ribulose bisphosphate carboxylase small chain 1B, chloroplastic-like	11900.25645019	312	5293.0	1
LOC108204345	cytochrome b561 and DOMON domain-containing protein At3g25290-like	11097.6809210349	550	5639.25	1
LOC108216246	putative HVA22-like protein g	4788.02821044907	54	3435.5	1
LOC108213190	early nodulin-like protein 1	9040.1372826117	743	5660.5	1
LOC108222838	FIP1[V]-like protein	30175.9310389275	845	6459.5	1
LOC108220750	probable histone H2B.1	3327.00869432471	37	3045.25	1
LOC108202617	eukaryotic translation initiation factor 3 subunit B-like	54603.3406610344	910	6629.5	1
LOC108200660	glutaredoxin domain-containing cysteine-rich protein 1	3686.61792846598	232	4189.0	1
LOC108199677	homeobox-DDT domain protein RLT3	4219.35426391077	78	3553.75	1
LOC108223962	uncharacterized LOC108223962	12844.8313937658	35	4007.25	1
LOC108214831	protein ASPARTIC PROTEASE IN GUARD CELL 1-like	55721.2816930742	642	6435.0	1
LOC108192354	cucumber peeling cupredoxin	9229.73794870043	72	4116.25	1
LOC108199875	uncharacterized LOC108199875	5893.83018153997	133	4090.75	1
LOC108211233	photosystem I reaction center subunit IV A, chloroplastic-like	1913.96999794726	278	4017.25	1
LOC108225030	beta-amyrin 28-oxidase	7267.83866835322	446	5169.25	1
LOC108220099	uncharacterized LOC108220099	801.965974132016	264	3681.75	1
LOC108208857	heat shock cognate 70 kDa protein 2-like	10730.1506567192	15	3530.75	1
LOC108209630	GATA transcription factor 8-like	16545.5069560574	305	5496.0	1
LOC108210598	protein indeterminate-domain 9	7719.97550472744	15	3276.25	1
LOC108200556	uncharacterized LOC108200556	520.409223938067	111	2976.75	1
LOC108204873	peptidyl-prolyl cis-trans isomerase FKBP13, chloroplastic	8870.98615105366	197	4727.75	1
LOC108223041	ubiquitin carboxyl-terminal hydrolase 23	32871.6234011034	950	6565.25	1
LOC108215161	repetitive proline-rich cell wall protein 1-like	18400.2203068963	341	5653.25	1
LOC108227298	F-box protein At2g32560-like	398.730721040294	278	3548.25	1
LOC108224251	protease Do-like 1, chloroplastic	70273.8087211031	434	6208.25	1
LOC108205918	probable LRR receptor-like serine/threonine-protein kinase At1g34110	5261.10838241446	208	4321.75	1
LOC108202696	phytochrome A	45954.7561235774	421	6151.25	1
LOC108193644	delta(8)-fatty-acid desaturase-like	231.181985434428	121	2855.5	1
LOC108196584	tubulin alpha chain-like	24550.9331799853	411	5948.75	1
LOC108199841	flavin-dependent oxidoreductase FOX2-like	8912.75424518783	250	4892.0	1
LOC108202895	photosystem I reaction center subunit N, chloroplastic	3773.12717495293	240	4225.5	1
LOC108223883	histone H2A	17262.2685133595	367	5670.0	1
LOC108204433	2-methylene-furan-3-one reductase-like	7.82730954656589	35	1715.25	1
LOC108223300	ribulose-phosphate 3-epimerase, chloroplastic	64396.3560358374	457	6236.25	1
LOC108205285	oxygen-evolving enhancer protein 3-2, chloroplastic-like	1501.95275248355	235	3785.75	1
LOC108216440	photosynthetic NDH subunit of lumenal location 4, chloroplastic	19297.051846687	266	5480.25	1
LOC108227154	anthocyanidin 3-O-glucosyltransferase 2-like	14319.5448401801	389	5610.0	1
LOC108218468	geranylgeranyl pyrophosphate synthase, chloroplastic-like	18923.3420470736	847	6237.75	1
LOC108223569	fasciclin-like arabinogalactan protein 2	56169.0738384584	739	6514.0	1
LOC108223433	L-ascorbate oxidase homolog	36952.6774023625	437	6136.25	1
LOC108227923	4-coumarate--CoA ligase 1	532.855816369599	27	2253.25	1
LOC108221074	omega-hydroxypalmitate O-feruloyl transferase-like	7162.55752686683	248	4704.0	1
LOC108207577	caffeoyl-CoA O-methyltransferase	7677.14342603731	237	4734.5	1
LOC108206083	inositol transporter 4-like	12.6409933255519	10	1273.5	1
LOC108204295	LETM1 and EF-hand domain-containing protein 1, mitochondrial-like	7713.75255036145	540	5342.75	1
LOC108217679	midasin	12782.4461860541	529	5717.5	1
LOC108205166	nucleolin 1-like	46959.1288768295	891	6598.5	1
LOC108199403	SNW/SKI-interacting protein	60820.1812418051	533	6330.0	1
LOC108199765	phosphoglycolate phosphatase 1B, chloroplastic-like	62922.582797785	378	6107.25	1
LOC108215052	phosphoinositide phospholipase C 2-like	158.968124358484	31	2060.0	1
LOC108223464	probable inactive receptor kinase At5g58300	31055.5631393334	457	6113.75	1
LOC108202975	probable xyloglucan endotransglucosylase/hydrolase protein B	12053.2570490612	361	5421.0	1
LOC108202996	myb-related protein 3R-1-like	3685.89540971562	23	2900.0	1
LOC108202832	corepressor interacting with RBPJ 1	65065.2796300309	634	6440.0	1
LOC108199238	ISWI chromatin-remodeling complex ATPase CHR11-like	12205.3928342515	691	5842.25	1
LOC108195858	protein RNA-directed DNA methylation 3-like	11705.1068011938	590	5727.25	1
LOC108219116	fimbrin-1-like	7221.83964011414	498	5234.0	1
LOC108223171	shikimate O-hydroxycinnamoyltransferase	27808.5388142905	629	6260.0	1
LOC108210215	bifunctional L-3-cyanoalanine synthase/cysteine synthase 1, mitochondrial	8172.39743144504	325	5037.25	1
LOC108219925	chlorophyll a-b binding protein 6A, chloroplastic-like	3654.57706785492	245	4220.75	1
LOC108208993	ribulose bisphosphate carboxylase small chain 1B, chloroplastic-like	6102.70715241606	164	4261.0	1
LOC108222754	DNA-directed RNA polymerase II subunit 1	9126.52588204337	86	4196.25	1
LOC108213127	auxin transport protein BIG	1163.01977347011	21	2370.75	1
LOC108223508	beta-galactosidase 3-like	26050.5640148901	397	5948.5	1
LOC108199577	S-adenosylmethionine synthase 5-like	5230.51339079697	250	4437.0	1
LOC108224249	L-ascorbate oxidase homolog	27.0268262263316	10	1349.5	1
LOC108220908	uncharacterized LOC108220908	411.823480657112	56	2530.25	1
LOC108199415	guanylate-binding protein 4-like	37228.2677455726	740	6455.0	1
LOC108218620	uncharacterized LOC108218620	623.639433380642	62	2693.25	1
LOC108207926	uncharacterized LOC108207926	1372.10679121306	42	2714.5	1
LOC108205731	uncharacterized LOC108205731	204.296327830352	104	2718.5	1
LOC108217651	chromatin structure-remodeling complex protein SYD	7992.09684224563	161	4509.5	1
LOC108224063	fructose-1,6-bisphosphatase, cytosolic	10363.3308579196	264	5050.75	1
LOC108195826	DDT domain-containing protein PTM	11739.8304753489	354	5389.0	1
LOC108224398	aspartyl protease AED3-like	18664.3833496971	441	5846.75	1
LOC108227391	uncharacterized LOC108227391	6433.51355083098	215	4473.5	1
LOC108200170	chlorophyll a-b binding protein 7, chloroplastic	3392.14929641975	274	4274.25	1
LOC108204438	serine/threonine-protein kinase EDR1	46438.9213589839	817	6541.75	1
LOC108206619	ferredoxin-thioredoxin reductase, variable chain, chloroplastic-like	12556.1830968267	303	5305.75	1
LOC108198650	sacsin	2212.96500811299	43	2921.5	1
LOC108200841	thylakoid lumenal 19 kDa protein, chloroplastic-like	5901.43337556233	321	4725.5	1
LOC108218823	WEB family protein At5g55860	1950.87285756678	127	3473.5	1
LOC108223587	nuclear pore complex protein NUP1	21562.5279005781	996	6413.5	1
LOC108214359	chaperone protein ClpB1	14881.3571354479	143	4897.25	1
LOC108209452	uncharacterized LOC108209452	6541.15436704161	123	4111.0	1
LOC108206838	uncharacterized LOC108206838	95.9657534424841	136	2760.25	1
LOC108196323	protein IWS1 homolog	3368.01647982983	341	4442.75	1
LOC108193832	uncharacterized LOC108193832	12888.4339128062	205	5041.0	1
LOC108192522	zinc finger CCCH domain-containing protein ZFN-like	14814.0231111178	251	5279.75	1
LOC108220784	photosynthetic NDH subunit of subcomplex B 4, chloroplastic	5533.15861749264	266	4528.75	1
LOC108216622	NDR1/HIN1-Like protein 3	10271.5408212398	669	5687.25	1
LOC108224697	serine carboxypeptidase-like 17	6728.09869517279	268	4686.25	1
LOC108218163	uncharacterized LOC108218163	15635.9910727208	273	5387.0	1
LOC108197311	la protein 1-like	32207.4605319801	400	6046.0	1
LOC108207949	uncharacterized LOC108207949	27139.4459752109	341	5849.25	1
LOC108209286	protein TOC75-3, chloroplastic-like	15136.0383253152	450	5742.75	1
LOC108202446	methyl-CpG-binding domain-containing protein 9-like	743.327568913876	115	3089.25	1
LOC108199391	regulator of nonsense transcripts UPF2	30361.0302479748	581	6259.25	1
LOC108209692	ethylene-responsive transcription factor ERF118-like	4419.09611872168	232	4293.0	1
LOC108227528	very-long-chain 3-oxoacyl-CoA reductase 1-like	46408.5038097002	1229	6737.0	1
LOC108204298	nardilysin-like	29872.0189791562	1136	6610.25	1
LOC108199918	ras-related protein Rab7	4967.05292204447	228	4349.0	1
LOC108218515	uncharacterized LOC108218515	3834.19587010166	220	4178.0	1
LOC108218940	remorin	36307.5163699361	1077	6656.25	1
LOC108192995	periaxin-like	8356.60736391738	462	5310.0	1
LOC108219058	phosphoglycerate kinase, chloroplastic	38219.9933891194	480	6205.25	1
LOC108218720	ubiquitin carboxyl-terminal hydrolase 23-like	12845.9834651144	237	5130.5	1
LOC108218843	U3 small nucleolar RNA-associated protein 4 homolog	42127.3987281591	890	6579.75	1
LOC108202616	uncharacterized protein At4g10930-like	7280.67017097181	468	5200.5	1
LOC108227403	cell division cycle 5-like protein	24521.8386398812	246	5541.0	1
LOC108196634	DEAD-box ATP-dependent RNA helicase 28	11424.5069792519	507	5610.75	1
LOC108200275	S-adenosylmethionine synthase 5	10749.9952020263	330	5262.25	1
LOC108227226	oxygen-evolving enhancer protein 2, chloroplastic	7445.61500050211	345	5004.5	1
LOC108209739	photosystem I reaction center subunit III, chloroplastic	5564.1355601538	255	4494.25	1
LOC108205820	probable histone H2B.1	12970.8309352767	316	5365.5	1
LOC108226113	SWI/SNF complex component SNF12 homolog	56632.5531442091	746	6522.25	1
LOC108210130	la protein 1	33825.3698486884	861	6516.75	1
LOC108208679	ATP-dependent helicase BRM-like	2778.75325389858	171	3852.5	1
LOC108215108	fasciclin-like arabinogalactan protein 15	48354.4821493265	500	6270.75	1
LOC108222220	putative vacuolar protein sorting-associated protein 13A	7503.45781467888	339	4996.75	1
LOC108196061	protein CTR9 homolog	27070.1882640083	328	5818.0	1
LOC108196009	B3 domain-containing protein Os07g0679700-like	36012.0488766325	629	6352.0	1
LOC108203823	myosin-2 heavy chain	196.101356793271	130	2860.5	1
LOC108192653	photosystem II 5 kDa protein, chloroplastic-like	1506.11458177393	152	3484.0	1
LOC108222789	dicer-like protein 4	6684.1199631033	288	4717.75	1
LOC108222814	isoleucine--tRNA ligase, cytoplasmic	66865.2239760085	1196	6764.5	1
LOC108223174	uncharacterized protein At4g26450	38796.9701341008	850	6534.75	1
LOC108204334	CBL-interacting serine/threonine-protein kinase 12-like	19.4550524455576	18	1528.5	1
LOC108223136	UPF0261 protein mll9388	23635.0310211553	256	5553.75	1
LOC108200025	GDP-mannose 3,5-epimerase 1	26368.1901454595	415	5984.5	1
LOC108227611	omega-hydroxypalmitate O-feruloyl transferase	10189.8112147662	170	4740.75	1
LOC108204028	pathogenesis-related homeodomain protein-like	5385.16178636074	370	4773.5	1
LOC108220420	cysteine protease XCP2	6148.00985719101	388	4899.0	1
LOC108227270	SART-1 family protein DOT2	11377.9140699388	748	5837.25	1
LOC108227489	protein DETOXIFICATION 24-like	224.474244816455	48	2313.5	1
LOC108199357	protein CHROMATIN REMODELING 20	20760.8026076289	807	6261.25	1
LOC108199302	uncharacterized protein At3g06530	16249.3587214231	694	6044.25	1
LOC108209477	transcription factor MYC3-like	21023.9413162846	152	5134.0	1
LOC108227928	guanine nucleotide-binding protein alpha-1 subunit	34337.0545321296	1105	6652.25	1
LOC108211151	lon protease 2-like	18052.1059375933	377	5719.5	1
LOC108214543	peroxidase P7-like	7.84767220319895	9	1191.75	1
LOC108193640	probable cyclin-dependent serine/threonine-protein kinase DDB_G0292550	24974.6475422524	537	6126.25	1
LOC108199309	homeobox-DDT domain protein RLT1-like	14716.6805029178	588	5897.75	1
LOC108223046	glucan endo-1,3-beta-glucosidase 3-like	12377.195331459	335	5383.75	1
LOC108215577	caffeic acid 3-O-methyltransferase	9849.4411677658	8	3239.0	1
LOC108210392	serine--tRNA ligase-like	12734.1751715777	675	5860.0	1
LOC108204456	pre-mRNA-splicing factor CWC22 homolog	3643.90533950499	273	4311.0	1
LOC108224820	cytochrome P450 71B9-like	4.71109737021466	10	1185.0	1
LOC108222906	glucomannan 4-beta-mannosyltransferase 1-like	288.485624616287	71	2566.75	1
LOC108196102	protein PHYLLO, chloroplastic	16839.084031882	75	4567.75	1
LOC108206290	uncharacterized LOC108206290	34635.8494943945	670	6381.0	1
LOC108201930	eIF-2-alpha kinase activator GCN1	12087.9044554677	265	5172.0	1
LOC108214425	DNA topoisomerase 1-like	12700.0214645115	809	5954.5	1
LOC108218770	heme-binding-like protein At3g10130, chloroplastic	1959.95561431767	88	3227.75	1
LOC108222981	lysine-specific demethylase REF6-like	601.306185005371	114	3032.75	1
LOC108222878	uncharacterized LOC108222878	11835.975269474	354	5395.0	1
LOC108204538	ribosome biogenesis protein BOP1 homolog	36084.7747543054	979	6608.75	1
LOC108196135	protein CobW-like	1441.64340359059	299	3955.75	1
LOC108216362	fasciclin-like arabinogalactan protein 9	1896.10158005756	101	3305.75	1
LOC108204587	auxin response factor 15	38420.3261242827	603	6347.0	1
LOC108205966	universal stress protein PHOS34-like	2218.57974751874	87	3282.5	1
LOC108196079	CCAAT/enhancer-binding protein zeta	31053.4936886777	915	6526.25	1
LOC108219502	fasciclin-like arabinogalactan protein 1	28229.5701013453	449	6062.75	1
LOC108214817	VIN3-like protein 1	10728.7281341587	388	5384.0	1
LOC108197511	L-type lectin-domain containing receptor kinase VIII.2-like	28350.8558238684	277	5702.25	1
LOC108198099	uncharacterized LOC108198099	1705.66100166976	7	2099.75	1
LOC108220629	E3 ubiquitin-protein ligase ATL23	8399.87107530432	35	3686.75	1
LOC108218704	endoplasmin homolog	4088.16508627841	479	4789.75	1
LOC108223978	fasciclin-like arabinogalactan protein 7	23126.5076419435	413	5919.75	1
LOC108200570	ferredoxin-like	29437.8848841054	57	4705.75	1
LOC108204769	bifunctional aspartate aminotransferase and glutamate/aspartate-prephenate aminotransferase	28020.327442073	652	6289.25	1
LOC108200820	nuclear mitotic apparatus protein 1	2708.94543990008	308	4245.25	1
LOC108210116	probable DEAD-box ATP-dependent RNA helicase 48	45845.4527522765	1041	6682.0	1
LOC108208690	uncharacterized LOC108208690	37785.8199249888	474	6193.25	1
LOC108215403	ribosome-binding protein 1	31131.4209817029	97	5013.75	1
LOC108214364	ATP-dependent RNA helicase DEAH13	37531.0888563709	1037	6644.5	1
LOC108217749	gibberellin-regulated protein 14-like	22900.8121793721	574	6129.25	1
LOC108218568	low-temperature-induced cysteine proteinase-like	6971.25031909851	20	3291.25	1
LOC108192846	ultraviolet-B receptor UVR8-like	274.322910452297	57	2446.75	1
LOC108216328	uncharacterized LOC108216328	513.640697892898	134	3089.0	1
LOC108196313	DEAD-box ATP-dependent RNA helicase 10	13165.5367546826	819	5988.0	1
LOC108210121	photosynthetic NDH subunit of subcomplex B 3, chloroplastic	23404.2631965353	101	4915.75	1
LOC108200367	probable xyloglucan endotransglucosylase/hydrolase protein 27	622.527308830348	81	2825.0	1
LOC108200606	caffeoyl-CoA O-methyltransferase-like	1959.05002771581	61	3047.75	1
LOC108197215	uncharacterized LOC108197215	4992.97715596036	278	4507.75	1
LOC108196400	probable glutathione S-transferase	0.0	2	396.25	1
LOC108218916	probable serine/threonine-protein kinase WNK5	1105.31587236628	45	2676.5	1
LOC108192248	uncharacterized LOC108192248	15761.8620778043	970	6220.25	1
LOC108193296	60S ribosomal protein L7-1	57746.5866954456	1273	6767.0	1
LOC108214101	uncharacterized LOC108214101	12334.4324306439	98	4506.25	1
LOC108192853	classical arabinogalactan protein 9-like	40769.656920602	828	6531.25	1
LOC108216285	mediator of RNA polymerase II transcription subunit 15-like	13.3385397381779	8	1202.5	1
LOC108209019	putative low molecular weight protein-tyrosine-phosphatase slr0328	44823.3530220475	224	5664.0	1
LOC108210530	probable strigolactone esterase DAD2	11483.7109953614	10	3437.5	1
LOC108196837	protein COFACTOR ASSEMBLY OF COMPLEX C SUBUNIT B CCB3, chloroplastic	11233.3608053242	255	5084.25	1
LOC108205585	glucan endo-1,3-beta-glucosidase 11-like	39671.6433190434	683	6420.75	1
LOC108219856	histone H4	12544.7935721817	140	4751.5	1
LOC108227108	histone-lysine N-methyltransferase ATXR3	2183.58804908764	200	3836.5	1
LOC108217584	50S ribosomal protein L27, chloroplastic	36576.4503825721	685	6406.5	1
LOC108193497	uncharacterized LOC108193497	3850.69153100931	133	3832.75	1
LOC108223118	homeotic protein knotted-1-like	2520.84444261603	164	3765.5	1
LOC108209695	putative uncharacterized protein DDB_G0274405	11882.0363069854	476	5601.5	1
LOC108222941	uncharacterized LOC108222941	48068.7104248582	444	6193.0	1
LOC108220535	dual specificity phosphatase Cdc25	12633.8618988	488	5662.75	1
LOC108224048	RNA polymerase sigma factor sigF, chloroplastic	31962.9156816001	281	5764.75	1
LOC108199113	uncharacterized LOC108199113	12438.8725449045	155	4815.5	1
LOC108214174	probable chlorophyll(ide) b reductase NYC1, chloroplastic	13544.6931757693	221	5131.75	1
LOC108192584	putative phospholipid:diacylglycerol acyltransferase 2	3768.51398166389	38	3130.5	1
LOC108197398	protein GDAP2 homolog	817.125260610417	28	2383.5	1
LOC108227273	helicase protein MOM1-like	11264.4567697632	201	4929.0	1
LOC108201012	uncharacterized LOC108201012	4818.43228715452	433	4823.5	1
LOC108228117	upstream activation factor subunit spp27	44854.1917784714	723	6476.25	1
LOC108198672	30S ribosomal protein S31, chloroplastic	28790.5410148795	255	5633.75	1
LOC108197355	chlorophyll a-b binding protein, chloroplastic-like	11963.2850885153	152	4772.0	1
LOC108215038	palmitoyl-acyl carrier protein thioesterase, chloroplastic-like	11331.9156260868	265	5124.5	1
LOC108215690	J domain-containing protein spf31	29880.0833598215	1118	6606.25	1
LOC108219075	golgin candidate 2	4473.48716205444	543	4921.5	1
LOC108204279	anther-specific proline-rich protein APG-like	21037.1118800506	166	5210.0	1
LOC108226420	1,2-dihydroxy-3-keto-5-methylthiopentene dioxygenase 1-like	0.0	1	237.0	1
LOC108193683	lysine-rich arabinogalactan protein 18	22490.4628563276	715	6248.5	1
LOC108199355	MATH domain-containing protein At5g43560-like	10419.5184726258	286	5123.0	1
LOC108202301	sister chromatid cohesion protein PDS5 homolog A-like	4905.80785429776	509	4936.25	1
LOC108209764	aminomethyltransferase, mitochondrial	18095.8602290453	361	5688.0	1
LOC108204743	proline--tRNA ligase, cytoplasmic	42336.7684718819	1080	6688.0	1
LOC108199353	callose synthase 11-like	187.523732570748	16	1819.25	1
LOC108210650	uncharacterized LOC108210650	8013.7160017069	643	5482.75	1
LOC108211343	laccase-3-like	3068.56829860883	215	4046.5	1
LOC108212258	beta-carotene isomerase D27, chloroplastic	44.8139922298142	32	1863.25	1
LOC108198117	protein ELF4-LIKE 3-like	171.677847585979	161	2985.5	1
LOC108215374	xyloglucan endotransglucosylase/hydrolase protein 9-like	3514.64827284039	22	2857.75	1
LOC108210722	oxygen-evolving enhancer protein 2-1, chloroplastic-like	2767.44512597659	255	4111.25	1
LOC108227537	thioredoxin-like protein AAED1, chloroplastic	6449.69493438061	126	4111.5	1
LOC108211512	protein LHCP TRANSLOCATION DEFECT	12243.887076098	152	4787.5	1
LOC108214370	type II inositol polyphosphate 5-phosphatase 15-like	18111.4641807516	340	5639.75	1
LOC108218521	5'-3' exoribonuclease 3	16340.2533803916	283	5438.25	1
LOC108205770	ras-related protein RABD2c	0.102158270299278	2	551.25	1
LOC108210485	probable polyamine oxidase 2	6956.74400337247	459	5143.0	1
LOC108228060	acetolactate synthase 2, chloroplastic-like	12376.625168565	254	5155.0	1
LOC108216471	probable histone H2A.1	1690.2995377094	206	3744.0	1
LOC108195771	staphylococcal nuclease domain-containing protein 1-like	50138.1751152362	707	6479.0	1
LOC108222862	vacuolar protein 8	5032.75659871782	564	5016.25	1
LOC108219862	ribosome biogenesis regulatory protein homolog	19565.4238714282	805	6225.25	1
LOC108201084	probable helicase MAGATAMA 3	25170.1452301449	957	6464.0	1
LOC108202453	clustered mitochondria protein	53764.8424399503	507	6287.75	1
LOC108209032	mediator of RNA polymerase II transcription subunit 15a-like	1707.23700414	387	4226.25	1
LOC108218660	transcription factor GTE4-like	3443.57049981469	333	4438.5	1
LOC108203651	nucleolar MIF4G domain-containing protein 1	19836.3901971633	937	6328.75	1
LOC108218825	photosynthetic NDH subunit of lumenal location 3, chloroplastic	12422.0307091852	217	5052.25	1
LOC108203599	protein starmaker-like	5820.39736146964	461	4976.0	1
LOC108223532	auxin transporter-like protein 4	8000.40648127211	47	3780.5	1
LOC108209885	shaggy-related protein kinase eta-like	41215.9701215702	1211	6715.0	1
LOC108218446	eukaryotic translation initiation factor 5B	1955.40933053971	25	2626.75	1
LOC108195155	UDP-glucose 6-dehydrogenase 1	40304.9727998416	1291	6720.0	1
LOC108193239	21 kDa protein	3842.59693932324	360	4559.5	1
LOC108204422	probable metal-nicotianamine transporter YSL6	7779.68746377746	89	4082.0	1
LOC108211110	cellulose synthase-like protein E1	8.07319494166107	6	1057.25	1
LOC108197180	DEAD-box ATP-dependent RNA helicase 27-like	2781.02050104778	158	3785.75	1
LOC108212345	DEAD-box ATP-dependent RNA helicase 16	4195.81100508748	259	4342.25	1
LOC108223260	GDSL esterase/lipase At4g26790-like	9584.89693806583	415	5348.0	1
LOC108224808	50S ribosomal protein L35, chloroplastic-like	52894.802031087	451	6212.0	1
LOC108219346	peroxisomal membrane protein 11D-like	20435.5277189089	222	5385.5	1
LOC108225020	dof zinc finger protein DOF5.4	12027.3682667353	98	4486.75	1
LOC108223010	uncharacterized LOC108223010	29716.4317283452	374	5956.25	1
LOC108224129	receptor protein kinase TMK1-like	1982.46470937691	116	3428.0	1
LOC108204528	tubulin alpha-2 chain	31095.970110328	996	6576.0	1
LOC108199798	auxin efflux carrier component 7-like	66.690443175733	32	1926.75	1
LOC108197368	GDSL esterase/lipase CPRD49-like	712.397113577497	66	2750.25	1
LOC108214175	tRNA(adenine(34)) deaminase, chloroplastic	748.246236458373	35	2451.25	1
LOC108199834	uncharacterized protein At5g41620-like	542.827720343394	201	3390.5	1
LOC108199279	phosphatidylinositol 4-kinase gamma 7-like	23661.6996387833	112	4998.75	1
LOC108217267	early nodulin-like protein 2	35939.7782921772	900	6559.0	1
LOC108211242	uncharacterized LOC108211242	13715.3329749466	103	4620.0	1
LOC108196408	sphingosine-1-phosphate lyase	13106.4696609928	309	5355.25	1
LOC108227893	WD repeat-containing protein 3	7962.44596556122	462	5268.5	1
LOC108215975	flavin-dependent oxidoreductase FOX5-like	517.528144256825	131	3078.25	1
LOC108205072	proteasome subunit beta type-6	12311.5698136305	696	5853.75	1
LOC108194392	ENHANCER OF AG-4 protein 2-like	1679.26031206396	410	4262.5	1
LOC108210507	ferredoxin-thioredoxin reductase catalytic chain, chloroplastic	15159.2316838377	259	5319.75	1
LOC108196152	uncharacterized LOC108196152	10512.9511817841	117	4509.75	1
LOC108220532	zinc finger CCCH domain-containing protein 3-like	391.596070662782	5	1573.75	1
LOC108195851	nuclear pore complex protein NUP214	2747.05795490963	245	4074.25	1
LOC108214651	endoglucanase 17-like	2200.64670781618	81	3246.0	1
LOC108214936	UV-B-induced protein At3g17800, chloroplastic-like	11396.3884355058	404	5464.75	1
LOC108211003	uncharacterized LOC108211003	16272.6441714675	183	5122.5	1
LOC108208918	uncharacterized LOC108208918	17435.0761026008	625	6017.0	1
LOC108220846	codeine O-demethylase-like	3.56322849602744	9	1132.75	1
LOC108218570	protein argonaute 1-like	9095.48516518208	717	5644.25	1
LOC108209393	histone H1-like	132.521413903738	29	1998.75	1
LOC108205806	probable pectate lyase 18	2736.95730663232	136	3666.25	1
LOC108193815	auxin-responsive protein IAA26-like	11570.5631674085	62	4215.75	1
LOC108217567	calcium sensing receptor, chloroplastic	12805.0771399817	115	4645.75	1
LOC108205223	aspartyl protease AED3-like	32995.9282408926	545	6249.5	1
LOC108224909	glutaredoxin-like	23.4696753877181	28	1727.5	1
LOC108204992	putative uncharacterized protein DDB_G0281733	13750.1208766357	392	5585.5	1
LOC108205283	leucine-rich repeat receptor-like serine/threonine-protein kinase BAM3	0.0	2	396.25	1
LOC108209182	uncharacterized LOC108209182	45.4191377727506	11	1449.75	1
LOC108192816	uncharacterized LOC108192816	17185.3136583339	200	5213.0	1
LOC108205257	TMV resistance protein N-like	13.0076161083633	15	1425.75	1
LOC108209704	pre-mRNA-processing factor 17	16147.3056754957	478	5820.75	1
LOC108227794	pescadillo homolog	149995.885269232	502	6310.0	1
LOC108195908	ALG-2 interacting protein X	5278.69287845778	166	4172.5	1
LOC108203312	homeobox-DDT domain protein RLT1-like	12165.602749758	674	5824.5	1
LOC108195574	protein SABRE	3968.72224679064	209	4166.5	1
LOC108193639	defensin-like protein 1	23603.3389426187	142	5146.5	1
LOC108195917	methylesterase 10-like	0.0	4	590.75	1
LOC108215710	BTB/POZ domain-containing protein At1g55760-like	16567.3414597781	40	4235.0	1
LOC108209953	calcium-dependent protein kinase 26	51294.6756924598	304	5910.5	1
LOC108210830	sec-independent protein translocase protein TATA, chloroplastic-like	384.504495011833	68	2608.75	1
LOC108222947	transmembrane 9 superfamily member 9-like	24197.0531292375	470	6024.25	1
LOC108204177	RRP12-like protein	1347.18422250389	229	3727.75	1
LOC108201691	galacturonosyltransferase 8-like	11490.4548505341	408	5477.25	1
LOC108206447	methylsterol monooxygenase 2-2	26371.2481343677	1021	6517.5	1
LOC108209220	F-box protein SKIP14	16012.1075182497	418	5728.0	1
LOC108200480	photosystem I reaction center subunit II, chloroplastic-like	2808.39753966411	248	4098.5	1
LOC108199444	protein SMG7L	1247.65619020983	75	2983.25	1
LOC108221469	eukaryotic translation initiation factor 2D	18015.4829946688	959	6285.25	1
LOC108222846	E3 ubiquitin-protein ligase listerin	7445.17111301991	93	4067.0	1
LOC108218851	protein fluG	15.3200984181853	4	1004.25	1
LOC108226286	TVP38/TMEM64 family membrane protein slr0305	0.980352313335868	4	804.25	1
LOC108223618	pre-mRNA-splicing factor SLU7	17101.8680798403	907	6223.5	1
LOC108226793	xanthine dehydrogenase 1-like	31695.1238381845	238	5628.0	1
LOC108215582	transcription elongation factor B polypeptide 3-like	19585.3469624211	601	6071.25	1
LOC108193858	oxygen-evolving enhancer protein 3-1, chloroplastic-like	4950.78657080684	178	4185.5	1
LOC108214539	uncharacterized LOC108214539	3277.8927558263	437	4609.25	1
LOC108221973	E3 ubiquitin-protein ligase UPL1	8664.73346729262	143	4485.75	1
LOC108204767	uncharacterized LOC108204767	9443.12880779993	37	3800.75	1
LOC108206378	uncharacterized LOC108206378	738.290583053521	29	2364.25	1
LOC108214435	disease resistance protein RPS2-like	0.0	2	396.25	1
LOC108202597	FACT complex subunit SPT16-like	16203.0737089138	419	5736.5	1
LOC108227414	uncharacterized LOC108227414	58.4278173041384	19	1693.25	1
LOC108227422	uncharacterized LOC108227422	18378.7772822179	880	6243.0	1
LOC108211288	uncharacterized LOC108211288	9564.65628763629	122	4466.75	1
LOC108209500	ABC transporter B family member 20-like	42.6112311715493	4	1116.25	1
LOC108227398	DEAD-box ATP-dependent RNA helicase 7-like	641.401463711547	230	3518.0	1
LOC108200914	uncharacterized LOC108200914	6904.04094653128	278	4762.75	1
LOC108200078	inorganic phosphate transporter 2-1, chloroplastic	1031.22879433992	232	3656.0	1
LOC108197497	phosphoribosylformylglycinamidine cyclo-ligase, chloroplastic-like	45.5278098233437	50	2064.5	1
LOC108196812	uncharacterized LOC108196812	12051.4449834461	242	5098.25	1
LOC108205769	heavy metal-associated isoprenylated plant protein 3-like	3.11199069488377	10	1158.5	1
LOC108222891	uncharacterized LOC108222891	50299.5556633908	605	6391.0	1
LOC108199244	serine/threonine-protein kinase prpf4B	1786.86915845798	430	4316.0	1
LOC108209428	histone H2B.3-like	38.3578464171407	7	1263.25	1
LOC108223925	2-methyl-6-phytyl-1,4-hydroquinone methyltransferase, chloroplastic	7978.8650598271	263	4847.0	1
LOC108223932	2-methyl-6-phytyl-1,4-hydroquinone methyltransferase, chloroplastic-like	7978.8650598271	263	4847.0	1
LOC108210692	probable ribose-5-phosphate isomerase 3, chloroplastic	53726.9453332602	767	6526.0	1
LOC108224127	uncharacterized LOC108224127	14964.605259589	276	5368.25	1
LOC108224320	mitogen-activated protein kinase kinase kinase NPK1-like	7.08563749996911	4	927.25	1
LOC108219100	isocitrate dehydrogenase [NADP], chloroplastic	39387.4476465117	346	5980.75	1
LOC108214234	importin-5-like	25915.9371647679	274	5654.75	1
LOC108219435	stomatal closure-related actin-binding protein 3-like	2718.22979302599	61	3195.75	1
LOC108202800	phosphoglycolate phosphatase 2	7326.93244595455	43	3659.5	1
LOC108223341	isocitrate lyase-like	4024.14868314727	397	4659.0	1
LOC108199560	methyltransferase-like protein 13	28443.4322050441	778	6388.0	1
LOC108201860	ras GTPase-activating protein-binding protein 1-like	25417.3004041424	996	6491.5	1
LOC108199406	glyoxysomal fatty acid beta-oxidation multifunctional protein MFP-a	45.4757513264246	9	1379.25	1
LOC108204497	endoribonuclease Dicer homolog 3-like	7011.72473398277	118	4186.75	1
LOC108226363	cytochrome P450 CYP736A12-like	3.25105984281809	4	872.25	1
LOC108227257	chaperone protein ClpB4, mitochondrial	11844.9683224411	263	5152.25	1
LOC108218591	elongation factor 1-alpha-like	9.41794907568943	5	1021.25	1
LOC108196860	inositol 1,3,4-trisphosphate 5/6-kinase 4	7246.08487434786	55	3774.5	1
LOC108205132	guanine nucleotide-binding protein-like NSN1	18172.2207766322	774	6163.0	1
LOC108221895	aminoacylase-1	3321.37142262119	172	3936.5	1
LOC108196843	probable receptor-like protein kinase At5g18500	2802.9935279981	134	3677.0	1
LOC108216432	histone H4	166.719412157539	8	1552.5	1
LOC108227777	photosystem II 5 kDa protein, chloroplastic-like	1679.73602250488	224	3797.0	1
LOC108209063	uncharacterized LOC108209063	1858.64063359315	385	4260.5	1
LOC108227191	uncharacterized LOC108227191	14183.0199248115	293	5378.0	1
LOC108226361	CASP-like protein 1	199.127958251252	64	2448.75	1
LOC108202440	nuclear speckle splicing regulatory protein 1-like	9461.78934125628	784	5715.5	1
LOC108208088	uncharacterized LOC108208088	2095.33468388409	165	3685.0	1
LOC108205217	cold-regulated 413 plasma membrane protein 1-like	6829.46087068738	33	3472.25	1
LOC108219193	eukaryotic peptide chain release factor GTP-binding subunit ERF3A	15851.4153275103	463	5784.75	1
LOC108224138	probable solanesyl-diphosphate synthase 3, chloroplastic	7442.59677332838	302	4891.0	1
LOC108223289	trans-cinnamate 4-monooxygenase	573.171743492759	55	2603.0	1
LOC108217821	uncharacterized LOC108217821	334.725889333443	36	2265.25	1
LOC108210212	paramyosin	38955.5349303131	1058	6660.0	1
LOC108214379	topless-related protein 4-like	20082.5797137102	556	6038.0	1
LOC108220381	peptide methionine sulfoxide reductase B1, chloroplastic	2246.2132051532	23	2659.5	1
LOC108224223	uncharacterized LOC108224223	564.525438090527	145	3166.25	1
LOC108214930	tubulin alpha chain-like	24233.8746371556	673	6242.75	1
LOC108220794	30S ribosomal protein 3, chloroplastic-like	5688.21562954569	288	4610.75	1
LOC108219074	trihelix transcription factor PTL	6736.10576571336	10	2982.0	1
LOC108192803	SNF1-related protein kinase regulatory subunit gamma-1-like	4895.20857938295	9	2719.75	1
LOC108212000	lipase 1	6.58865876381279	3	837.25	1
LOC108200651	coumaroyl-CoA:anthocyanidin 3-O-glucoside-6''-O-coumaroyltransferase 1-like	3841.85024158231	141	3870.25	1
LOC108196796	DNA-directed RNA polymerase I subunit rpa49	11319.5550377939	575	5684.75	1
LOC108227494	pre-mRNA-processing protein 40A	3935.62898797087	203	4138.5	1
LOC108208903	probable LRR receptor-like serine/threonine-protein kinase At1g63430	16013.892547491	155	4992.5	1
LOC108215520	cytochrome P450 714A1-like	1190.42349840297	3	1731.75	1
LOC108215601	uncharacterized LOC108215601	18843.6710711528	352	5694.0	1
LOC108196448	probable glucan endo-1,3-beta-glucosidase A6	721.376819937833	157	3280.0	1
LOC108215746	peroxidase 12-like	6603.04544244658	30	3366.0	1
LOC108200210	chaperonin CPN60-2, mitochondrial-like	3873.15895882633	264	4312.75	1
LOC108215366	organic cation/carnitine transporter 7-like	7659.41973218756	436	5201.5	1
LOC108228126	squamosa promoter-binding-like protein 9	8133.73827473959	16	3342.75	1
LOC108196167	nucleosome assembly protein 1;4-like	6572.65578723102	139	4182.0	1
LOC108209534	RNA polymerase I termination factor-like	37.2524996848102	21	1659.75	1
LOC108208990	pentatricopeptide repeat-containing protein At3g02490, mitochondrial-like	1973.2311984783	197	3774.75	1
LOC108223112	formin-like protein 17	9.41819867921595	45	1843.5	1
LOC108227632	uncharacterized LOC108227632	54776.6899626852	504	6286.25	1
LOC108224380	enoyl-[acyl-carrier-protein] reductase [NADH], chloroplastic-like	37756.6764371924	539	6272.5	1
LOC108215116	uncharacterized LOC108215116	19674.444341444	625	6091.5	1
LOC108210128	uncharacterized LOC108210128	29395.6995450844	353	5912.0	1
LOC108193337	mediator of RNA polymerase II transcription subunit 20a	12684.0685182077	230	5101.5	1
LOC108205850	deSI-like protein At4g17486	2.13055074989413	5	910.75	1
LOC108197978	B3 domain-containing protein Os07g0563300-like	11159.4851246216	134	4638.0	1
LOC108215166	PRA1 family protein A1-like	17791.7801411972	404	5762.25	1
LOC108196622	pre-rRNA-processing protein ESF1	3847.95187541152	60	3368.5	1
LOC108203131	chaperone protein dnaJ 50	24016.3781171993	892	6396.5	1
LOC108220172	alpha-L-fucosidase 1	31270.6419865614	557	6246.0	1
LOC108219110	uncharacterized LOC108219110	20645.4654913723	427	5886.25	1
LOC108208881	delta(8)-fatty-acid desaturase-like	26404.5286507688	764	6350.25	1
LOC108228010	nucleolar protein 56-like	12952.9488643689	455	5632.25	1
LOC108209401	calmodulin-binding transcription activator 4-like	25003.0306329624	305	5721.5	1
LOC108223214	probable U3 small nucleolar RNA-associated protein 7	10474.9596491222	607	5653.5	1
LOC108199412	DNA damage-binding protein 1	407.063473140814	39	2346.75	1
LOC108200521	protein ECERIFERUM 1-like	31.72795360661	49	2007.5	1
LOC108223231	NADP-dependent malic enzyme, chloroplastic	18318.793747503	178	5169.0	1
LOC108227630	uncharacterized LOC108227630	1022.85869092841	66	2858.75	1
LOC108210874	transcription factor DIVARICATA	2648.10741040883	19	2656.75	1
LOC108199757	triose phosphate/phosphate translocator, chloroplastic	4857.72742119539	310	4572.75	1
LOC108210917	outer envelope protein 80, chloroplastic	26129.0527854379	95	4924.25	1
LOC108209521	DEAD-box ATP-dependent RNA helicase 5	17762.0905074106	1039	6317.25	1
LOC108227647	protein LEO1 homolog	28008.0552184285	910	6476.5	1
LOC108214886	floral homeotic protein APETALA 2-like	2209.72748407306	370	4307.0	1
LOC108208984	protein CHROMATIN REMODELING 4-like	8595.01454649521	391	5221.75	1
LOC108196650	oxygen-evolving enhancer protein 1, chloroplastic-like	2553.98534223046	282	4155.0	1
LOC108216160	uncharacterized LOC108216160	41044.4038901126	283	5829.75	1
LOC108202805	uncharacterized LOC108202805	7556.0895396861	305	4913.5	1
LOC108218692	triacylglycerol lipase SDP1	321.635795939639	10	1756.5	1
LOC108209639	exocyst complex component EXO70A1	21310.5553325091	95	4829.25	1
LOC108199625	myosin-binding protein 3	13048.7370164306	692	5894.0	1
LOC108197400	glutathione S-transferase DHAR2	3269.83133956355	258	4198.5	1
LOC108213983	E3 ubiquitin-protein ligase PRT6	21875.3557513966	186	5307.25	1
LOC108210185	malate dehydrogenase [NADP], chloroplastic	1927.28337223276	188	3736.75	1
LOC108216231	uncharacterized LOC108216231	12.2047068528324	22	1560.25	1
LOC108214337	jacalin-related lectin 3	3.69647383093863	8	1094.0	1
LOC108223189	hydroxypyruvate reductase	7710.50823747191	409	5167.0	1
LOC108224360	cytochrome c1-like	3395.82577554732	10	2546.5	1
LOC108216000	uncharacterized GPI-anchored protein At4g28100-like	3794.3081889613	122	3778.25	1
LOC108211239	lamin-like protein	750.549866955271	78	2849.25	1
LOC108213099	tetratricopeptide repeat protein 27 homolog	8339.92604052334	639	5509.75	1
LOC108227969	phytoene dehydrogenase, chloroplastic/chromoplastic	13464.865127749	272	5280.5	1
LOC108221157	glutamyl-tRNA(Gln) amidotransferase subunit A-like	40.4466336920554	23	1706.5	1
LOC108193674	protein EMBRYO SAC DEVELOPMENT ARREST 3, chloroplastic	4527.19636536331	140	3960.5	1
LOC108227093	S-adenosyl-L-methionine-dependent tRNA 4-demethylwyosine synthase	7967.92072740515	400	5179.5	1
LOC108218621	pumilio homolog 2-like	58619.135216872	385	6116.5	1
LOC108209038	protein transport protein SEC16A homolog	6650.73523923529	169	4339.0	1
LOC108203389	uncharacterized LOC108203389	21715.3364341133	103	4892.5	1
LOC108207659	uncharacterized LOC108207659	19900.9720106822	257	5469.5	1
LOC108218511	probable E3 ubiquitin-protein ligase RHG1A	19990.7616732086	371	5768.0	1
LOC108209181	pumilio homolog 2	7142.86388337038	481	5204.75	1
LOC108199864	polygalacturonase-1 non-catalytic subunit beta-like	1496.4925937668	95	3169.25	1
LOC108200925	NAD(P)H-quinone oxidoreductase subunit S, chloroplastic	4284.72326159877	261	4361.25	1
LOC108196047	alpha-amylase	25463.3667228682	415	5971.5	1
LOC108221994	uncharacterized LOC108221994	2426.60536003856	89	3338.5	1
LOC108204314	protein EARLY FLOWERING 3	14510.5650734171	201	5123.5	1
LOC108225715	probable E3 ubiquitin ligase SUD1	37114.0482399759	1026	6639.25	1
LOC108213189	uncharacterized LOC108213189	22307.8978409383	165	5235.5	1
LOC108216066	UPF0057 membrane protein At4g30650-like	166.477578578234	58	2366.75	1
LOC108216198	formimidoyltransferase-cyclodeaminase	12467.5527255935	233	5099.5	1
LOC108207518	protein TIC 21, chloroplastic	10364.5327296792	104	4411.5	1
LOC108208992	ribulose bisphosphate carboxylase small chain 1B, chloroplastic-like	1603.11509780136	11	2241.75	1
LOC108199469	la-related protein 1A	30819.3163714893	488	6155.75	1
LOC108214209	intracellular protein transport protein USO1	2.56158865144737	4	853.75	1
LOC108226499	preprotein translocase subunit SECE1	16643.539893857	378	5677.75	1
LOC108196278	elongation factor TuB, chloroplastic-like	34499.6332734917	365	5992.0	1
LOC108198692	uncharacterized LOC108198692	998.624801869705	112	3159.25	1
LOC108204833	30-kDa cleavage and polyadenylation specificity factor 30-like	24338.2707171034	310	5725.75	1
LOC108199136	basic leucine zipper 9-like	0.00744339134309235	3	647.75	1
LOC108215212	uncharacterized aarF domain-containing protein kinase At1g79600, chloroplastic-like	10600.8639564226	45	3970.0	1
LOC108192905	uncharacterized LOC108192905	657.687387715255	89	2882.0	1
LOC108202912	ylmG homolog protein 2, chloroplastic	45190.8974544517	385	6086.0	1
LOC108196617	uncharacterized LOC108196617	7791.31399807787	200	4636.5	1
LOC108223982	RHOMBOID-like protein 9, chloroplastic	8806.96752490537	87	4173.0	1
LOC108192898	protein TPR2-like	7596.26620822979	386	5111.25	1
LOC108223498	zinc finger CCCH domain-containing protein 24	34300.5331262765	844	6504.5	1
LOC108218558	E3 SUMO-protein ligase SIZ1	29341.4270202095	969	6533.5	1
LOC108193184	DCC family protein At1g52590, chloroplastic	192.288654664827	3	1280.75	1
LOC108219971	F-box/kelch-repeat protein At2g44130-like	10473.890489137	98	4380.25	1
LOC108199883	uncharacterized LOC108199883	3.35316172434065	2	680.75	1
LOC108227192	topless-related protein 4	15003.540204778	296	5424.0	1
LOC108209324	E3 ubiquitin-protein ligase HEL2-like	7900.74047815883	200	4648.5	1
LOC108197975	RNA polymerase II C-terminal domain phosphatase-like 1	6612.6183103844	183	4385.0	1
LOC108218729	uncharacterized LOC108218729	16947.8168515657	394	5717.25	1
LOC108197181	polyadenylate-binding protein RBP47-like	17251.9581780259	276	5446.25	1
LOC108226430	E3 ubiquitin-protein ligase UPL2-like	19294.7971233893	78	4664.75	1
LOC108197007	ankyrin repeat domain-containing protein 17	1536.76262177444	19	2426.75	1
LOC108224824	peroxisomal 2,4-dienoyl-CoA reductase	1089.89537002288	48	2706.5	1
LOC108219467	cysteine protease XCP1-like	516.452454931556	103	2916.0	1
LOC108204563	N utilization substance protein B homolog	6287.57388191204	252	4563.25	1
LOC108192818	sodium/pyruvate cotransporter BASS2, chloroplastic-like	14260.8596142107	166	4980.5	1
LOC108208907	uncharacterized LOC108208907	8373.05546308027	12	3265.0	1
LOC108222686	serine carboxypeptidase-like 27	643.941084580795	23	2236.5	1
LOC108213978	E3 ubiquitin-protein ligase UPL1-like	6534.71678965818	89	3884.5	1
LOC108196253	nuclear pore complex protein NUP107	10467.3827828763	712	5743.75	1
LOC108199507	importin beta-like SAD2	24724.5608189225	344	5818.25	1
LOC108204516	pre-mRNA-splicing factor SYF1	12609.9153684094	324	5363.75	1
LOC108200417	adenylate kinase 4	24814.0192437298	381	5898.25	1
LOC108193201	annexin D5-like	43.1347848441877	7	1282.75	1
LOC108224657	LIM domain-containing protein WLIM1-like	22.162649160768	6	1152.75	1
LOC108219423	violaxanthin de-epoxidase, chloroplastic	7471.54939260119	234	4700.75	1
LOC108205033	L-ascorbate peroxidase 3, peroxisomal	3088.67483142086	85	3426.0	1
LOC108210660	probable magnesium transporter NIPA6	5304.27580385944	150	4092.75	1
LOC108200808	dormancy-associated protein 1	19100.2054265161	104	4829.0	1
LOC108201674	mediator of RNA polymerase II transcription subunit 15a	2146.32293474778	166	3704.0	1
LOC108227519	5-methyltetrahydropteroyltriglutamate--homocysteine methyltransferase	1010.57183562129	230	3642.0	1
LOC108227164	serine/threonine-protein kinase TOR	11643.4923824731	162	4806.75	1
LOC108192770	uncharacterized LOC108192770	48.6533690261778	20	1682.25	1
LOC108204534	purple acid phosphatase 2	4237.2682705379	523	4865.5	1
LOC108202519	filaggrin	2876.3590492586	139	3714.0	1
LOC108219296	chlorophyllide a oxygenase, chloroplastic	26950.8328829693	92	4914.75	1
LOC108202906	beta-1,4-mannosyl-glycoprotein 4-beta-N-acetylglucosaminyltransferase	243.556946924221	131	2905.25	1
LOC108203235	MATH domain-containing protein At5g43560-like	46582.8615891784	530	6299.25	1
LOC108214655	pre-mRNA-splicing factor CWC22 homolog	21987.396197029	831	6318.25	1
LOC108227608	uncharacterized LOC108227608	0.205246569585209	2	564.25	1
LOC108218999	switch-associated protein 70	15173.412531907	878	6136.0	1
LOC108217823	uncharacterized LOC108217823	69.5036995512867	50	2132.0	1
LOC108209328	putative mediator of RNA polymerase II transcription subunit 26	7218.53114091612	79	3959.5	1
LOC108226073	potassium channel KAT3	1838.02146668763	330	4135.25	1
LOC108216971	chlorophyll a-b binding protein 4, chloroplastic-like	12451.6977345487	326	5362.0	1
LOC108209403	casein kinase 1-like protein 6	46509.4747259219	1252	6741.0	1
LOC108219065	glucomannan 4-beta-mannosyltransferase 2-like	46724.4002730228	305	5903.0	1
LOC108203736	histone-lysine N-methyltransferase, H3 lysine-9 specific SUVH6-like	1349.33687471799	40	2686.5	1
LOC108218357	eukaryotic translation initiation factor 4G-like	15509.0428142203	29	4064.25	1
LOC108201746	probable protein arginine N-methyltransferase 3	2.87936353222138	5	927.75	1
LOC108205894	protein PXR1-like	8289.31260014196	310	5009.25	1
LOC108214271	uncharacterized LOC108214271	3930.13950187104	413	4669.75	1
LOC108204662	DExH-box ATP-dependent RNA helicase DExH9	31909.8334065759	1115	6633.75	1
LOC108227219	uncharacterized LOC108227219	21834.0763880662	198	5346.75	1
LOC108205245	uncharacterized LOC108205245	32070.0552754647	289	5788.75	1
LOC108193505	uncharacterized LOC108193505	5440.09723249482	382	4805.25	1
LOC108227421	uncharacterized LOC108227421	2859.8680413095	109	3559.25	1
LOC108211536	50S ribosomal protein L35, chloroplastic-like	12830.5685926945	155	4835.5	1
LOC108215059	cytochrome P450 CYP82D47-like	21862.1127233284	155	5173.0	1
LOC108218531	uncharacterized LOC108218531	878.10066790327	77	2886.75	1
LOC108200939	protein FAM179B	15553.9489680475	260	5339.75	1
LOC108227617	probable ubiquitin-conjugating enzyme E2 23	2938.00190646345	12	2550.0	1
LOC108227819	uncharacterized LOC108227819	47.4404933901242	3	1048.25	1
LOC108193672	GDP-mannose 3,5-epimerase 2-like	16586.6234388566	567	5942.25	1
LOC108209434	DUF724 domain-containing protein 7-like	31244.3917269953	309	5827.25	1
LOC108227400	probable galactinol--sucrose galactosyltransferase 2	320.066099438326	69	2578.75	1
LOC108215107	glucan endo-1,3-beta-glucosidase-like	6760.01729300092	510	5176.75	1
LOC108204281	eukaryotic translation initiation factor 3 subunit A-like	5754.28514667017	388	4853.5	1
LOC108204616	aspartyl protease family protein At5g10770-like	57.1955323080724	13	1552.0	1
LOC108195993	eukaryotic translation initiation factor 4G-like	4804.39671610437	45	3342.0	1
LOC108209673	putative E3 ubiquitin-protein ligase RING1a	20807.7745409211	404	5855.75	1
LOC108209523	biorientation of chromosomes in cell division protein 1-like 1	6.70470474463553	11	1246.25	1
LOC108201784	MAP3K epsilon protein kinase 1-like	22100.7134062588	550	6086.75	1
LOC108202768	transcription initiation factor TFIID subunit 2	5593.06591190943	79	3727.0	1
LOC108204945	uncharacterized LOC108204945	4484.04968801064	543	4923.0	1
LOC108218447	enhancer of mRNA-decapping protein 4-like	32160.9517839146	59	4764.5	1
LOC108214166	protein CROWDED NUCLEI 1	329.902003023798	68	2577.25	1
LOC108197050	U3 small nucleolar RNA-associated protein 6 homolog	7768.35065915588	163	4494.0	1
LOC108215149	DEAD-box ATP-dependent RNA helicase 18	35703.6979286598	206	5567.5	1
LOC108215386	fe-S cluster assembly factor HCF101, chloroplastic	18153.0503656665	328	5615.0	1
LOC108218709	ATP-dependent RNA helicase DEAH11, chloroplastic-like	153.398945357452	16	1783.75	1
LOC108202641	ABC transporter F family member 3	29466.1108390348	1017	6562.25	1
LOC108203074	serine--glyoxylate aminotransferase	6647.6294673071	74	3806.5	1
LOC108215088	29 kDa ribonucleoprotein A, chloroplastic	8844.50898810051	75	4105.25	1
LOC108193742	ferredoxin-1	15227.8417945178	314	5480.5	1
LOC108227139	transcription elongation factor SPT6	4937.87006322495	60	3514.0	1
LOC108205208	ATP synthase gamma chain, chloroplastic	4358.96592195961	324	4543.25	1
LOC108204870	blue-light photoreceptor PHR2	63019.1628211955	684	6478.25	1
LOC108195178	transformation/transcription domain-associated protein	2465.97324844087	23	2701.5	1
LOC108222959	E3 ubiquitin-protein ligase UPL4	28132.4969134454	1097	6574.5	1
LOC108223038	uncharacterized LOC108223038	3311.63003185189	30	2952.5	1
LOC108203233	myosin-1-like	574.762984192168	332	3781.5	1
LOC108228184	protein PLASTID MOVEMENT IMPAIRED 1	7246.08093540375	216	4623.0	1
LOC108192461	uncharacterized LOC108192461	409.392895466231	181	3246.0	1
LOC108204339	bifunctional aspartokinase/homoserine dehydrogenase, chloroplastic	1102.96064037798	25	2421.75	1
LOC108201261	DDB1- and CUL4-associated factor homolog 1	27773.7403116216	48	4586.0	1
LOC108202612	myosin-binding protein 2-like	1298.6199878218	260	3808.25	1
LOC108194082	ubiquinone biosynthesis protein COQ4 homolog, mitochondrial-like	8054.90109334564	259	4842.25	1
LOC108224456	uncharacterized WD repeat-containing protein C17D11.16	32868.068946978	781	6450.0	1
LOC108210402	protein DETOXIFICATION 45, chloroplastic-like	35531.5685652637	275	5776.0	1
LOC108216683	uncharacterized LOC108216683	4023.59504616444	234	4243.25	1
LOC108222893	xylose isomerase	3289.07528538757	154	3838.75	1
LOC108214203	transcription initiation factor TFIID subunit 1	724.152781363071	88	2894.25	1
LOC108227780	phospholipid:diacylglycerol acyltransferase 1-like	4640.63982488505	41	3280.25	1
LOC108209676	mitochondrial inner membrane protein OXA1-like	20968.7428863404	1136	6453.75	1
LOC108223477	H/ACA ribonucleoprotein complex non-core subunit NAF1	7525.11731329367	346	5017.75	1
LOC108223364	omega-6 fatty acid desaturase, chloroplastic	137.969261641495	33	2059.75	1
LOC108210819	peptide deformylase 1B, chloroplastic	97.8028567585462	34	2012.5	1
LOC108218670	UPF0481 protein At3g47200	8272.03441436255	52	3858.0	1
LOC108199265	protein TIME FOR COFFEE-like	2850.83868696111	266	4166.25	1
LOC108223153	ATPase family AAA domain-containing protein At1g05910	14380.6780357346	514	5795.0	1
LOC108218091	BEACH domain-containing protein B	4737.79047831155	244	4366.0	1
LOC108204581	oligopeptide transporter 4-like	1856.3825061636	135	3485.75	1
LOC108212028	peptidyl-prolyl cis-trans isomerase CYP28, chloroplastic-like	5519.55555164689	370	4789.0	1
LOC108199580	calmodulin-binding transcription activator 4-like	1509.05378575342	281	3929.75	1
LOC108211451	ATP-dependent Clp protease adapter protein CLPS1, chloroplastic-like	1650.66352769063	170	3612.25	1
LOC108225705	dentin sialophosphoprotein-like	3701.74399177645	208	4123.25	1
LOC108220364	peroxidase 3-like	285.495245531275	96	2728.25	1
LOC108218615	transcription factor TCP8-like	12593.8594595631	134	4726.0	1
LOC108224620	uncharacterized LOC108224620	5343.74209750665	114	3925.25	1
LOC108195475	protein SPIRRIG	146.480965846296	9	1571.25	1
LOC108196124	protein OBERON 3-like	1484.78481881047	56	2887.25	1
LOC108219816	V-type proton ATPase subunit C-like	243.441142540814	91	2659.75	1
LOC108200593	serine/threonine-protein kinase TOR-like	3098.44303250257	139	3743.0	1
LOC108206187	protein plastid transcriptionally active 16, chloroplastic-like	379.585776536896	168	3179.75	1
LOC108226464	uncharacterized LOC108226464	584.523170733616	13	2004.0	1
LOC108209007	mediator of RNA polymerase II transcription subunit 23-like	7491.96573037878	63	3880.5	1
LOC108205417	30S ribosomal protein S5, chloroplastic-like	13042.6868045875	282	5282.0	1
LOC108193148	UBX domain-containing protein 1	21366.3093127699	896	6346.5	1
LOC108227440	probable bifunctional methylthioribulose-1-phosphate dehydratase/enolase-phosphatase E1 1	6425.48109811827	780	5345.0	1
LOC108224083	uncharacterized protein At2g24330-like	25.3885770875236	12	1414.0	1
LOC108199394	uncharacterized LOC108199394	145.608188583041	21	1879.25	1
LOC108223750	E3 SUMO-protein ligase SIZ1-like	11586.2452587709	687	5802.25	1
LOC108203436	uncharacterized LOC108203436	6470.81061338206	333	4813.0	1
LOC108206172	PLASMODESMATA CALLOSE-BINDING PROTEIN 4	12957.8693143795	219	5087.5	1
LOC108208999	paired amphipathic helix protein Sin3-like 3	7473.11279994493	199	4594.75	1
LOC108199323	U4/U6 small nuclear ribonucleoprotein Prp3	39.7776553440192	31	1834.0	1
LOC108225299	uncharacterized LOC108225299	7693.36844755476	79	4017.5	1
LOC108208910	uncharacterized LOC108208910	51.4126296559255	55	2137.0	1
LOC108220632	HMG1/2-like protein	13637.7634534481	19	3803.75	1
LOC108206059	adenine phosphoribosyltransferase 3	6986.28415780569	64	3826.25	1
LOC108227954	fasciclin-like arabinogalactan protein 17	26641.675325733	392	5950.5	1
LOC108216511	G2/mitotic-specific cyclin S13-7-like	48.9097376771301	50	2076.5	1
LOC108194400	katanin p80 WD40 repeat-containing subunit B1 homolog	7073.9365840794	36	3549.25	1
LOC108199428	probable receptor-like protein kinase At5g18500	54.925438763056	3	1072.75	1
LOC108199352	squamosa promoter-binding-like protein 1	15817.6190116241	380	5652.75	1
LOC108224704	nucleobase-ascorbate transporter 2	1667.59302442196	193	3692.75	1
LOC108205511	photosystem II stability/assembly factor HCF136, chloroplastic	10279.8356191861	279	5094.0	1
LOC108204600	65-kDa microtubule-associated protein 6-like	6917.12994200967	471	5152.0	1
LOC108220145	uncharacterized LOC108220145	3143.2331168744	240	4127.5	1
LOC108203529	probable aldo-keto reductase 2	560.103495627073	81	2797.0	1
LOC108215589	uncharacterized LOC108215589	6.81812474029191	29	1619.25	1
LOC108223026	enhancer of mRNA-decapping protein 4-like	2.08303271790578	4	846.75	1
LOC108202415	protein MLP1-like	1121.16808923623	56	2799.75	1
LOC108226932	sulfite reductase 1 [ferredoxin], chloroplastic-like	1579.52468032874	129	3401.25	1
LOC108218638	phosphoethanolamine N-methyltransferase 1-like	3505.80626971431	106	3632.5	1
LOC108227681	methylmalonate-semialdehyde dehydrogenase [acylating], mitochondrial	2806.7138261882	307	4268.5	1
LOC108209330	zeta-carotene desaturase, chloroplastic/chromoplastic	5106.81365019427	231	4368.0	1
LOC108215297	DDT domain-containing protein DDB_G0282237-like	2601.42816468254	585	4680.5	1
LOC108193733	leucine--tRNA ligase, cytoplasmic	10648.2102032711	46	3984.5	1
LOC108205896	protein IQ-DOMAIN 1	2172.56747048383	238	3944.5	1
LOC108204494	uncharacterized LOC108204494	1458.90152587578	158	3500.25	1
LOC108193402	chlorophyll a-b binding protein, chloroplastic-like	917.732016318338	55	2726.0	1
LOC108227260	protein SHOOT GRAVITROPISM 6	5661.65308474623	280	4586.25	1
LOC108227218	DDT domain-containing protein PTM-like	22225.9758865628	104	4917.5	1
LOC108227151	DNA polymerase V	27957.4637570245	314	5792.5	1
LOC108204409	aspartic proteinase PCS1	0.123368092658843	3	665.25	1
LOC108228191	trafficking protein particle complex subunit 1	5834.1373555435	17	3052.75	1
LOC108226260	imidazoleglycerol-phosphate dehydratase	1945.55301764914	42	2848.0	1
LOC108215069	protein EMBRYO SAC DEVELOPMENT ARREST 3, chloroplastic	127.649248114815	54	2278.5	1
LOC108204429	uncharacterized protein YNL011C	11532.8888379531	190	4903.5	1
LOC108192768	uncharacterized LOC108192768	4758.16535082996	24	3064.75	1
LOC108195868	uncharacterized LOC108195868	272.693558235527	53	2403.5	1
LOC108218694	sugar transporter ERD6-like 6	8180.04435184997	199	4674.75	1
LOC108222795	actin cytoskeleton-regulatory complex protein PAN1	6834.99586149777	239	4626.75	1
LOC108227177	E3 ubiquitin-protein ligase UPL3-like	6308.77377647537	188	4369.0	1
LOC108227184	E3 ubiquitin-protein ligase UPL3-like	6308.77377647537	188	4369.0	1
LOC108192546	alpha-aminoadipic semialdehyde synthase-like	19.9307773779618	38	1844.0	1
LOC108227434	uncharacterized LOC108227434	676.066262608109	74	2796.0	1
LOC108196060	guanylate-binding protein 4-like	3329.51386387626	345	4444.0	1
LOC108223785	uncharacterized LOC108223785	41497.657121222	289	5849.25	1
LOC108224419	translocon-associated protein subunit beta	7630.50578861017	356	5055.0	1
LOC108224550	uncharacterized protein HI_0077	119.242978315736	22	1862.75	1
LOC108199126	dnaJ homolog subfamily C GRV2	13783.1091007484	32	4027.25	1
LOC108205871	protein DETOXIFICATION 45, chloroplastic-like	8127.36604122334	391	5179.25	1
LOC108209198	methyltransferase-like protein 1	23480.848345486	1178	6516.5	1
LOC108196727	protein STRUBBELIG-RECEPTOR FAMILY 8	10845.1877379872	177	4809.5	1
LOC108209086	MND1-interacting protein 1-like	11342.8310566127	44	4014.75	1
LOC108225302	protein DCL, chloroplastic-like	724.23880434292	45	2549.5	1
LOC108220043	shewanella-like protein phosphatase 1	9844.2883113116	250	4963.0	1
LOC108223042	phosphoenolpyruvate carboxylase 2	14282.8117332219	206	5126.0	1
LOC108218467	uncharacterized LOC108218467	265.498123205536	19	1949.25	1
LOC108215737	uncharacterized LOC108215737	26240.8979639567	442	6023.75	1
LOC108205105	probable E3 ubiquitin-protein ligase RHG1A	13440.1298752597	481	5694.25	1
LOC108206642	protein FAF-like, chloroplastic	7.11349301175523	31	1654.5	1
LOC108210426	probable sugar phosphate/phosphate translocator At5g25400	32270.8581885398	950	6559.75	1
LOC108223497	uncharacterized LOC108223497	6802.69414598368	62	3778.25	1
LOC108209116	regulator of nonsense transcripts 1 homolog	4920.21193763113	171	4161.0	1
LOC108213112	probable beta-D-xylosidase 7	12329.0023127633	139	4732.5	1
LOC108227173	probable pectinesterase/pectinesterase inhibitor 34	10966.4597812661	422	5462.75	1
LOC108227957	kinesin-like protein KIN-7O	19535.0058204026	561	6028.75	1
LOC108204761	uncharacterized LOC108204761	991.415318606919	392	4055.5	1
LOC108222927	nuclear pore complex protein NUP1	4104.18698988104	112	3759.75	1
LOC108227404	serine/arginine repetitive matrix protein 2-like	4160.68130024228	43	3237.5	1
LOC108210709	uncharacterized LOC108210709	15962.416535829	160	5016.5	1
LOC108209082	RNA polymerase I-specific transcription initiation factor rrn3	79673.9772180544	608	6422.25	1
LOC108206572	receptor-like cytosolic serine/threonine-protein kinase RBK2	388.032252411045	29	2204.25	1
LOC108218534	DEAD-box ATP-dependent RNA helicase 42	775.389538294301	70	2804.5	1
LOC108220854	inositol polyphosphate multikinase beta	331.866146846312	84	2684.75	1
LOC108216427	uncharacterized LOC108216427	793.535913735369	99	3006.0	1
LOC108225390	probable tocopherol cyclase, chloroplastic	8027.68872208643	235	4770.25	1
LOC108204882	LRR receptor-like serine/threonine-protein kinase ERECTA	138.694021396869	6	1424.25	1
LOC108201473	protein CHROMATIN REMODELING 4-like	50.3800093724641	20	1686.75	1
LOC108209933	probable nucleolar protein 5-2	13551.617196399	278	5306.25	1
LOC108199653	endonuclease MutS2	114.723226503254	10	1562.5	1
LOC108196698	UDP-glucuronate 4-epimerase 3-like	21669.1826178554	982	6408.5	1
LOC108216468	uncharacterized LOC108216468	9867.88251428026	540	5534.25	1
LOC108203156	auxin-induced protein 22D-like	0.326860071589272	2	572.75	1
LOC108206023	50S ribosomal protein L11, chloroplastic	35816.0398590879	251	5697.25	1
LOC108193177	ATG8-interacting protein 2-like	21156.3482501477	225	5412.5	1
LOC108214341	zinc finger CCCH domain-containing protein 38-like	372.780859418099	76	2662.75	1
LOC108196144	helicase-like transcription factor CHR28	2138.80378779662	209	3858.0	1
LOC108208822	ABC transporter C family member 2-like	1864.51026069054	45	2861.0	1
LOC108227319	translocase of chloroplast 120, chloroplastic	2178.34809746455	23	2641.0	1
LOC108218753	trafficking protein particle complex subunit 11	7096.69217638412	58	3789.25	1
LOC108196169	phospholipase D gamma 1-like	7896.91287782658	156	4470.0	1
LOC108227546	heparan-alpha-glucosaminide N-acetyltransferase	119.98143140588	81	2478.0	1
LOC108217571	probable carboxylesterase 18	339.833498221833	116	2905.5	1
LOC108223513	chlorophyll a-b binding protein 37, chloroplastic	494.215441092873	164	3222.5	1
LOC108214365	uncharacterized LOC108214365	18392.1550248466	556	5986.0	1
LOC108215872	rhodanese-like domain-containing protein 14, chloroplastic	4280.72462737716	262	4363.25	1
LOC108195861	pyrophosphate-energized vacuolar membrane proton pump	15533.8755645015	569	5910.0	1
LOC108220021	carotene epsilon-monooxygenase, chloroplastic	18674.2860817942	104	4814.0	1
LOC108200446	probable sugar phosphate/phosphate translocator At3g17430	1950.6939773926	160	3626.5	1
LOC108204521	nucleolin 2	29557.689589987	283	5736.25	1
LOC108204239	uncharacterized LOC108204239	0.0	2	396.25	1
LOC108227217	zinc finger CCCH domain-containing protein 19	6314.56454106386	144	4183.0	1
LOC108195142	protein SPIRAL1-like 1	451.174841357459	41	2389.25	1
LOC108223462	lysine--tRNA ligase	37724.9214393801	221	5625.75	1
LOC108199235	uncharacterized LOC108199235	786.060776656736	19	2217.75	1
LOC108210475	sec-independent protein translocase protein TATB, chloroplastic	71706.3472152726	349	6052.75	1
LOC108219376	UDP-D-apiose/UDP-D-xylose synthase 2	22887.1187620149	316	5710.5	1
LOC108195949	CCR4-NOT transcription complex subunit 1-like	231.835428098043	54	2384.0	1
LOC108194741	transcription initiation factor TFIID subunit 10-like	29653.9433035572	923	6509.0	1
LOC108209810	internal alternative NAD(P)H-ubiquinone oxidoreductase A2, mitochondrial-like	17324.6119790085	477	5854.0	1
LOC108209999	transcription factor MYB1R1-like	2267.71811313963	161	3708.5	1
LOC108218640	protein SMG7-like	43784.433950513	311	5910.5	1
LOC108218051	magnesium-chelatase subunit ChlH, chloroplastic	5592.75739112423	324	4690.75	1
LOC108225360	uncharacterized LOC108225360	1912.7157259196	342	4181.25	1
LOC108196414	uncharacterized protein At4g00950-like	27607.6876971787	508	6131.0	1
LOC108203182	uncharacterized LOC108203182	1071.94591829692	138	3309.0	1
LOC108205241	probable inactive receptor kinase At5g10020	19278.5238126979	708	6154.0	1
LOC108216708	photosystem II 10 kDa polypeptide, chloroplastic	1243.25086186963	260	3796.25	1
LOC108193216	protein DETOXIFICATION 12-like	1231.33488740144	271	3830.75	1
LOC108199991	peroxisomal acyl-coenzyme A oxidase 1-like	0.0	2	396.25	1
LOC108211243	iron-sulfur assembly protein IscA, chloroplastic	569.721211533056	17	2083.75	1
LOC108214552	transcription factor LHW-like	26487.5088803174	138	5175.0	1
LOC108200658	pectin acetylesterase 10	2198.92722796	53	3023.5	1
LOC108227676	vacuolar cation/proton exchanger 3-like	1590.20341101747	65	3000.5	1
LOC108211000	uncharacterized LOC108211000	4010.4390627101	99	3657.5	1
LOC108216225	uncharacterized LOC108216225	9228.23210790221	153	4579.25	1
LOC108208806	phosphomethylpyrimidine synthase, chloroplastic-like	10676.579824802	209	4912.5	1
LOC108223307	THO complex subunit 5B	37678.4509498238	485	6207.5	1
LOC108220193	protein DCL, chloroplastic	14884.2299869006	253	5290.25	1
LOC108199093	probable methyltransferase PMT3	10133.1877815737	208	4869.75	1
LOC108227365	DNA-damage-repair/toleration protein DRT100	3.94655079018464	18	1386.0	1
LOC108193720	fruit protein pKIWI502-like	368.505000179752	45	2383.5	1
LOC108195709	ATP-dependent helicase BRM	88.2881391823118	54	2212.5	1
LOC108209341	uncharacterized LOC108209341	4.61806865189089	36	1684.75	1
LOC108227769	heat shock protein 90-6, mitochondrial	2662.24009178718	171	3825.0	1
LOC108200040	serine/threonine-protein kinase STN7, chloroplastic	195.248166373283	13	1755.0	1
LOC108210159	UDP-glucuronate 4-epimerase 3	1431.56275779916	39	2695.25	1
LOC108193207	protein CDI-like	46796.123344015	430	6168.0	1
LOC108209990	lysM domain receptor-like kinase 3	60.4655265185608	21	1736.25	1
LOC108206346	uncharacterized LOC108206346	363.462072911445	156	3106.5	1
LOC108209066	probable pyruvate, phosphate dikinase regulatory protein, chloroplastic	1617.21288064279	43	2786.5	1
LOC108197451	uncharacterized LOC108197451	6440.2705551458	12	2994.5	1
LOC108219136	uncharacterized LOC108219136	816.587703780167	124	3169.0	1
LOC108195887	geranylgeranyl diphosphate reductase, chloroplastic	1153.68814271771	196	3578.5	1
LOC108218431	probable zinc metalloprotease EGY1, chloroplastic	20545.9214373453	257	5487.0	1
LOC108199450	DExH-box ATP-dependent RNA helicase DExH12-like	24960.1197924536	25	4256.75	1
LOC108193273	probable inactive leucine-rich repeat receptor-like protein kinase At3g03770	0.43244334695443	3	691.75	1
LOC108227809	cinnamoyl-CoA reductase 1-like	352.131339643921	16	1942.25	1
LOC108223779	glucomannan 4-beta-mannosyltransferase 2-like	40168.6779711437	225	5648.5	1
LOC108206821	purple acid phosphatase 2-like	6733.47009622095	11	3016.75	1
LOC108205028	obg-like ATPase 1	58750.1636445343	722	6507.5	1
LOC108221937	ferredoxin--NADP reductase, leaf-type isozyme, chloroplastic-like	6727.85737091029	247	4616.5	1
LOC108215355	cytochrome c-type biogenesis ccda-like chloroplastic protein	11086.5378341597	114	4531.75	1
LOC108217631	very-long-chain (3R)-3-hydroxyacyl-CoA dehydratase PASTICCINO 2A	20380.9167098476	334	5699.25	1
LOC108204215	RNA-binding protein 39	16593.0470546303	847	6162.75	1
LOC108195983	light-regulated protein	4569.18226971956	273	4443.5	1
LOC108200467	uncharacterized protein At4g15545	527.049000417852	33	2337.25	1
LOC108204354	copper-transporting ATPase RAN1-like	31223.6106194785	467	6129.25	1
LOC108224504	U-box domain-containing protein 15	11146.5802478415	360	5361.0	1
LOC108216303	probable sugar phosphate/phosphate translocator At5g04160	54637.0280615963	342	6018.75	1
LOC108225205	tobamovirus multiplication protein 1-like	102.717717672157	9	1506.25	1
LOC108218863	actin-interacting protein 1-2-like	20869.8380403778	185	5273.25	1
LOC108222830	protein HUA2-LIKE 2-like	11618.9714046096	105	4510.5	1
LOC108215372	small RNA degrading nuclease 5-like	7011.9055184534	306	4848.0	1
LOC108220599	CASP-like protein 5A2	8488.65472576046	217	4762.75	1
LOC108209102	RRP12-like protein	15231.8083297224	642	5966.5	1
LOC108204613	F-box/LRR-repeat protein 15	5152.40708529181	576	5040.75	1
LOC108210048	mediator-associated protein 1-like	145.92637463165	92	2576.25	1
LOC108226951	uncharacterized LOC108226951	3267.14491477972	383	4516.5	1
LOC108222871	probable inactive receptor kinase At5g58300	16358.909082258	115	4814.75	1
LOC108195967	paired amphipathic helix protein Sin3-like 2	13064.73569965	670	5874.0	1
LOC108196085	protein CROWDED NUCLEI 4-like	288.425672603321	64	2520.25	1
LOC108217565	uridine kinase-like protein 1, chloroplastic	85.9071476984339	4	1224.25	1
LOC108223700	transcription factor TCP4	1232.33690125617	16	2282.75	1
LOC108218883	transmembrane 9 superfamily member 11-like	32568.0273467287	776	6443.5	1
LOC108224583	50S ribosomal protein L31, chloroplastic	42918.6044035122	362	6030.75	1
LOC108195988	ankyrin repeat-containing protein At5g02620-like	2712.63971958364	61	3194.75	1
LOC108204625	50S ribosomal protein L28, chloroplastic	11987.4039540191	235	5076.75	1
LOC108202846	protein OBERON 3-like	9333.51270191319	108	4364.25	1
LOC108199751	magnesium transporter MRS2-5	3840.98953079855	8	2535.5	1
LOC108215684	protein THYLAKOID FORMATION1, chloroplastic-like	14065.4950117335	275	5324.5	1
LOC108196315	RNA polymerase II C-terminal domain phosphatase-like 3	3207.52711300479	73	3370.5	1
LOC108194205	ethylene-responsive transcription factor ERF008-like	0.483650550230633	6	895.75	1
LOC108205648	uncharacterized LOC108205648	3.6932025740428	16	1339.75	1
LOC108192340	probable copper-transporting ATPase HMA5	0.0	2	396.25	1
LOC108225717	probable LRR receptor-like serine/threonine-protein kinase At4g37250	5553.97590252054	214	4376.5	1
LOC108227515	heat shock protein 83-like	8318.02300286436	36	3689.75	1
LOC108227283	valine--tRNA ligase, mitochondrial 1	327.853198290729	6	1587.25	1
LOC108227532	glyoxylate/succinic semialdehyde reductase 1	6884.31614834544	315	4856.0	1
LOC108217699	uncharacterized LOC108217699	440.104637307295	50	2477.5	1
LOC108199192	uncharacterized LOC108199192	0.281841045237168	8	976.0	1
LOC108224558	aluminum-activated malate transporter 9-like	151.275053745902	41	2165.75	1
LOC108216064	protein MITOFERRINLIKE 1, chloroplastic-like	5440.32429714857	477	4954.0	1
LOC108199666	uncharacterized LOC108199666	195.339139870873	47	2276.5	1
LOC108210178	uncharacterized LOC108210178	2186.02281769281	102	3375.75	1
LOC108204324	transcription termination factor MTERF2, chloroplastic	260.627539381191	18	1922.5	1
LOC108223328	C2 and GRAM domain-containing protein At5g50170	0.0	1	237.0	1
LOC108202677	delta(12)-fatty-acid desaturase FAD2-like	15065.7795646033	118	4786.25	1
LOC108222955	proton pump-interactor 1-like	529.189670056522	139	3117.0	1
LOC108193706	uncharacterized LOC108193706	3812.39535618674	104	3665.0	1
LOC108216363	protein JASON	10341.4057858692	199	4851.25	1
LOC108210274	serine/threonine-protein phosphatase PP1 isozyme 2	13922.2080791249	680	5935.5	1
LOC108227454	DNA polymerase I A, chloroplastic/mitochondrial	378.621244207222	65	2589.5	1
LOC108215861	2-Cys peroxiredoxin BAS1, chloroplastic	7015.34319869893	244	4669.0	1
LOC108205442	leucine-rich repeat receptor-like serine/threonine-protein kinase BAM1	251.449506600338	22	1994.25	1
LOC108202801	probable boron transporter 2	1246.48217289979	130	3320.5	1
LOC108205034	DEAD-box ATP-dependent RNA helicase 3, chloroplastic-like	3210.20166812439	350	4443.25	1
LOC108224576	probable 6-phosphogluconolactonase 4, chloroplastic	11814.7692906783	51	4117.0	1
LOC108224684	uncharacterized LOC108224684	8004.02421547568	244	4789.5	1
LOC108199248	brefeldin A-inhibited guanine nucleotide-exchange protein 5-like	7292.62150508691	173	4486.75	1
LOC108198127	UV-B-induced protein At3g17800, chloroplastic	6087.13923590993	115	4021.75	1
LOC108210137	nucleolar complex protein 4 homolog	4265.51944064105	579	4935.75	1
LOC108192851	dicarboxylate transporter 2.1, chloroplastic-like	13463.5390654547	238	5171.0	1
LOC108193303	protein trichome birefringence-like 19	138.686835130126	32	2048.25	1
LOC108214321	auxin response factor 19-like	1431.46358464727	19	2395.75	1
LOC108225315	uncharacterized LOC108225315	11.2700115203215	51	1922.5	1
LOC108228134	beta-1,3-galactosyltransferase 7-like	55.9754151508795	7	1322.75	1
LOC108197162	serine carboxypeptidase II-3-like	1031.74299880453	22	2351.25	1
LOC108227429	uncharacterized LOC108227429	2339.15041755236	52	3042.0	1
LOC108211176	UNC93-like protein 1	1662.56917140393	51	2877.0	1
LOC108223567	pentatricopeptide repeat-containing protein At2g37230	0.0	2	396.25	1
LOC108218671	uncharacterized LOC108218671	2420.75957875066	313	4218.5	1
LOC108204511	DEAD-box ATP-dependent RNA helicase 21-like	18033.0678978959	381	5727.25	1
LOC108223595	rab3 GTPase-activating protein catalytic subunit	2872.78048972592	436	4551.0	1
LOC108203040	protein RETICULATA-RELATED 4, chloroplastic-like	593.059084421227	18	2120.0	1
LOC108195702	protein SDE2 homolog	3104.65946085774	374	4474.75	1
LOC108193333	methionine aminopeptidase 1B, chloroplastic-like	27725.4195825414	57	4679.25	1
LOC108216237	nicotinamide/nicotinic acid mononucleotide adenylyltransferase	0.0	1	237.0	1
LOC108221811	ubiquitin carboxyl-terminal hydrolase 17-like	1105.47143641173	168	3466.75	1
LOC108193266	serine/threonine-protein kinase BRI1-like 2	5.83190818108696	13	1296.0	1
LOC108214953	nuclear cap-binding protein subunit 1	7581.60717668932	139	4353.0	1
LOC108199680	uncharacterized LOC108199680	293.066101187399	192	3206.75	1
LOC108208814	1-phosphatidylinositol-3-phosphate 5-kinase FAB1B	442.416255155615	15	1977.75	1
LOC108215837	heparanase-like protein 3	13509.8988445681	189	5021.75	1
LOC108218836	phosphatidylinositol 4-phosphate 5-kinase 9	183.708846829113	72	2486.25	1
LOC108205843	bifunctional protein FolD 2	12533.6369773598	390	5506.75	1
LOC108193451	polygalacturonase 1 beta-like protein 3	1726.40122692963	154	3543.25	1
LOC108218740	transcription factor bHLH145	4883.06792407531	94	3736.25	1
LOC108200462	heat shock 70 kDa protein 8	2683.63769585468	21	2701.75	1
LOC108219859	uncharacterized LOC108219859	2579.65995299097	268	4114.75	1
LOC108227318	MAG2-interacting protein 2	1729.89358914729	56	2946.25	1
LOC108210021	tobamovirus multiplication protein 2A-like	20102.8260929536	148	5091.5	1
LOC108210599	NAD-dependent protein deacylase SRT2	7807.55948447026	56	3849.75	1
LOC108193643	phosphatidylcholine:diacylglycerol cholinephosphotransferase 1	2089.40712553821	400	4338.0	1
LOC108205042	plant UBX domain-containing protein 8	13983.1457416387	197	5074.75	1
LOC108205645	pollen-specific protein SF21-like	13664.3745834333	151	4869.0	1
LOC108198008	endonuclease 4-like	26.7577842051463	89	2299.0	1
LOC108206441	proliferating cell nuclear antigen	2589.72280593182	25	2752.25	1
LOC108216824	glucan endo-1,3-beta-glucosidase 12-like	5292.2224714198	382	4787.75	1
LOC108211165	cyclin-D3-1-like	5246.59140468815	54	3484.5	1
LOC108228174	cactin	4390.95234834912	367	4648.5	1
LOC108219272	protein ENHANCED DOWNY MILDEW 2-like	10233.9761086646	913	5867.25	1
LOC108218340	uncharacterized LOC108218340	294.520170362118	42	2305.0	1
LOC108205940	aspartyl protease family protein 2-like	26665.7961937727	961	6491.25	1
LOC108223658	formin-like protein 5	4.76065897110177	4	898.25	1
LOC108219375	uncharacterized LOC108219375	13518.016041395	158	4895.75	1
LOC108219761	RING-H2 finger protein ATL38-like	615.37810428564	144	3185.0	1
LOC108223780	DCN1-like protein 1	17344.0440791829	367	5673.0	1
LOC108216127	heme-binding protein 2-like	513.395087471212	147	3150.5	1
LOC108203099	trihelix transcription factor GT-2-like	747.14862671145	199	3459.25	1
LOC108202621	chlorophyll a-b binding protein CP24 10A, chloroplastic	2299.9619068898	222	3935.0	1
LOC108215594	probable cinnamyl alcohol dehydrogenase 1	39.9280227684533	18	1609.5	1
LOC108214272	calmodulin-binding transcription activator 3-like	3577.34412676408	143	3843.75	1
LOC108227472	uncharacterized LOC108227472	5910.4342341894	412	4921.0	1
LOC108197521	protein SPIRAL1-like 2	11411.1677404398	326	5297.0	1
LOC108209774	histone H3.2	5.325421517554	26	1552.0	1
LOC108209097	structural maintenance of chromosomes protein 1	3552.42460905994	95	3565.25	1
LOC108204226	tRNA (cytosine(34)-C(5))-methyltransferase	13863.1480614993	544	5803.25	1
LOC108227627	protein EXPORTIN 1A	20.9560728125824	6	1147.25	1
LOC108227566	protein STABILIZED1	0.480716388085664	4	780.25	1
LOC108222715	protein QUIRKY-like	1398.83131266226	269	3862.5	1
LOC108223102	uncharacterized LOC108223102	9028.16013050427	828	5713.25	1
LOC108199685	DEAD-box ATP-dependent RNA helicase 50	745.626681443608	14	2087.25	1
LOC108202382	sister chromatid cohesion protein PDS5 homolog A-like	37.5570024489368	48	2017.5	1
LOC108196163	cullin-1-like	40602.0796424086	1066	6673.0	1
LOC108196758	copper methylamine oxidase-like	0.0	1	237.0	1
LOC108201841	probable arabinosyltransferase ARAD1	3111.48807574719	61	3265.75	1
LOC108227179	alanine--tRNA ligase	16605.7539190323	338	5587.5	1
LOC108225993	basic 7S globulin-like	203.79995421895	2	1179.25	1
LOC108214667	probable inactive receptor kinase At2g26730	19952.0960555087	663	6136.5	1
LOC108196921	WD repeat-containing protein 43	82413.4555474757	913	6656.25	1
LOC108209185	uncharacterized LOC108209185	3.82821369349116	11	1208.25	1
LOC108204869	cingulin-like protein 1	4529.81188093037	599	4992.5	1
LOC108199460	chlorophyll a-b binding protein of LHCII type 1-like	63.3055533615535	9	1432.5	1
LOC108192303	chlorophyll a-b binding protein of LHCII type 1-like	63.3055533615535	9	1432.5	1
LOC108215124	probable inactive receptor kinase At5g10020	13121.956407013	187	4991.75	1
LOC108212178	pre-rRNA-processing protein TSR1 homolog	27473.2661759942	339	5845.75	1
LOC108201668	mediator-associated protein 2	3747.54498507344	6	2428.25	1
LOC108202985	FAD synthetase 2, chloroplastic-like	6830.42592378698	37	3522.75	1
LOC108208756	uncharacterized LOC108208756	5411.38052749106	155	4129.0	1
LOC108211985	uncharacterized methyltransferase At1g78140, chloroplastic	1914.59561222368	47	2897.0	1
LOC108196364	thioredoxin-like protein HCF164, chloroplastic	9490.12539855002	278	5032.25	1
LOC108199327	uncharacterized LOC108199327	0.0	4	590.75	1
LOC108193045	lycopene beta cyclase, chloroplastic	5337.75413357936	50	3452.0	1
LOC108202776	uncharacterized LOC108202776	0.0	2	396.25	1
LOC108197478	uncharacterized LOC108197478	0.158998215722601	4	754.25	1
LOC108208051	putative germin-like protein 2-1	13.5071023291321	9	1246.75	1
LOC108216351	uncharacterized LOC108216351	501.993086693036	206	3382.5	1
LOC108219480	pollen-specific protein C13	19242.1774543586	587	6048.75	1
LOC108203916	protein OBERON 4	822.922976723811	20	2249.25	1
LOC108200457	nifU-like protein 2, chloroplastic	5995.76602279892	154	4196.25	1
LOC108219980	uncharacterized LOC108219980	8898.10835419973	263	4932.75	1
LOC108205216	isoamylase 2, chloroplastic	31136.5055456175	372	5974.75	1
LOC108201188	E3 ubiquitin-protein ligase UPL3-like	1592.92044735183	39	2740.25	1
LOC108214584	sorting nexin 2B-like	17.4613113584389	30	1727.5	1
LOC108226397	uroporphyrinogen decarboxylase 1, chloroplastic	3648.77660839724	94	3569.25	1
LOC108205916	uncharacterized protein At1g32220, chloroplastic	19950.8212611338	332	5681.5	1
LOC108197253	cytochrome P450 CYP749A22-like	0.932288357349542	5	864.75	1
LOC108223648	aspartic proteinase-like protein 2	509.601190948487	179	3291.25	1
LOC108193005	3-ketoacyl-CoA synthase 11-like	21772.0709909907	585	6117.5	1
LOC108195333	auxin transporter-like protein 2	811.227404338263	105	3052.5	1
LOC108203840	peptidyl-prolyl cis-trans isomerase CYP95	21104.4204358416	429	5902.5	1
LOC108204478	5-oxoprolinase	0.0	2	396.25	1
LOC108223254	50S ribosomal protein L17	7017.5525378401	270	4753.5	1
LOC108214259	eukaryotic translation initiation factor 3 subunit C	11264.7209729265	86	4355.75	1
LOC108219765	aspartate aminotransferase	12540.3013948703	164	4869.0	1
LOC108203626	probable histone H2AXb	41.1089273927034	11	1437.25	1
LOC108211492	peptidyl-prolyl cis-trans isomerase-like	6865.83981491481	137	4248.5	1
LOC108209077	GTPase LSG1-2	6317.0742693716	170	4310.75	1
LOC108199584	lysine-specific demethylase JMJ25-like	291.627287773012	96	2735.25	1
LOC108198148	diphthamide biosynthesis protein 2	90.992475042203	43	2100.5	1
LOC108197330	p21-activated protein kinase-interacting protein 1-like	11273.6997026183	199	4921.25	1
LOC108219615	uncharacterized LOC108219615	1225.46605905043	3	1739.25	1
LOC108222994	protein strawberry notch-like	933.828654490819	86	2958.75	1
LOC108214672	uncharacterized LOC108214672	1568.15087898731	65	2995.5	1
LOC108195813	DNA-directed RNA polymerase III subunit RPC5	0.0	2	396.25	1
LOC108195880	uncharacterized LOC108195880	136.324261743859	7	1468.75	1
LOC108192885	peptidyl-prolyl cis-trans isomerase FKBP53	5895.42586570513	209	4409.0	1
LOC108197093	nucleobase-ascorbate transporter 6	23222.3369764834	111	4983.75	1
LOC108213205	putative lipid-transfer protein DIR1	0.0	1	237.0	1
LOC108204390	protein transport protein Sec24-like CEF	198.647454405635	30	2080.5	1
LOC108209385	protein plastid transcriptionally active 16, chloroplastic-like	16557.5474240363	330	5567.25	1
LOC108216074	homeobox-leucine zipper protein HOX11-like	6685.41753851598	117	4093.75	1
LOC108209976	nucleolar protein 12	6219.84651491423	67	3709.75	1
LOC108214352	glycerol-3-phosphate dehydrogenase [NAD(+)]-like	116.315513447265	5	1340.75	1
LOC108202452	acetate/butyrate--CoA ligase AAE7, peroxisomal-like	1927.65430167208	24	2605.25	1
LOC108209354	uncharacterized LOC108209354	23131.4572204748	423	5935.75	1
LOC108204987	uncharacterized LOC108204987	10683.2191969798	166	4757.0	1
LOC108215943	2,3-bisphosphoglycerate-independent phosphoglycerate mutase-like	93.1345697573674	8	1447.5	1
LOC108216047	uncharacterized LOC108216047	2588.51990321701	437	4491.75	1
LOC108196126	uncharacterized LOC108196126	56559.2030345897	327	5985.0	1
LOC108208721	protein TORNADO 2	605.805164348077	101	2946.25	1
LOC108197082	uncharacterized LOC108197082	1309.62118055338	184	3574.0	1
LOC108223179	uncharacterized protein SYNPCC7002_A1590	11965.4209473092	266	5170.25	1
LOC108216014	F-box protein GID2	15276.6199963802	77	4529.25	1
LOC108220112	protein LIGHT-DEPENDENT SHORT HYPOCOTYLS 5-like	0.0	2	396.25	1
LOC108206070	WD repeat-containing protein 89 homolog	323.103332333672	36	2258.25	1
LOC108210266	probable xyloglucan galactosyltransferase GT19	3152.80926732435	499	4679.5	1
LOC108195454	pre-mRNA-processing-splicing factor 8-like	497.7712767699	12	1927.5	1
LOC108219895	binding partner of ACD11 1-like	1309.09471203554	30	2552.0	1
LOC108204234	LRR receptor-like serine/threonine-protein kinase FLS2	0.0	2	396.25	1
LOC108215651	ras-related protein RHN1	5508.68730594804	337	4715.25	1
LOC108200617	SNF1-related protein kinase regulatory subunit beta-2	9478.73653603113	563	5535.75	1
LOC108205185	aquaporin PIP1-3-like	585.998495530589	119	3060.0	1
LOC108193852	uncharacterized LOC108193852	1211.41285092443	64	2898.75	1
LOC108214287	2-C-methyl-D-erythritol 4-phosphate cytidylyltransferase, chloroplastic	5384.26506781933	42	3375.5	1
LOC108206256	putative F-box/FBD/LRR-repeat protein At4g13965	0.593100167870816	11	1109.25	1
LOC108220497	alpha-L-fucosidase 1-like	15124.0704861218	147	4923.5	1
LOC108199266	clathrin heavy chain 1-like	0.0	1	237.0	1
LOC108216025	uncharacterized LOC108216025	1270.8552938616	115	3250.25	1
LOC108224005	probable galacturonosyltransferase 10	5837.69120626057	369	4825.25	1
LOC108224290	transcription termination factor MTERF5, chloroplastic	4059.27219175914	161	3997.0	1
LOC108197535	protein FATTY ACID EXPORT 4, chloroplastic	126.863189587566	4	1295.75	1
LOC108193342	mitochondrial carnitine/acylcarnitine carrier-like protein	56.7596987985071	5	1224.75	1
LOC108215899	uncharacterized protein ycf39	6392.30098725661	138	4156.5	1
LOC108212406	TVP38/TMEM64 family membrane protein slr0305	13019.8704831005	140	4779.0	1
LOC108222676	uncharacterized LOC108222676	3513.89044948195	55	3270.5	1
LOC108199764	mitochondrial Rho GTPase 1-like	12972.4369665455	638	5842.75	1
LOC108202989	ATP-sulfurylase 3, chloroplastic	3523.183310354	79	3461.5	1
LOC108196280	putative glucose-6-phosphate 1-epimerase	0.0	2	396.25	1
LOC108197321	ferrochelatase-2, chloroplastic-like	26759.5902415326	325	5803.25	1
LOC108224038	uncharacterized protein ycf45	17300.3682807039	278	5455.75	1
LOC108219539	transcription factor TGA1-like	860.927147958304	284	3761.75	1
LOC108199368	filaggrin-like	81.9932650506298	42	2072.5	1
LOC108219082	protein DETOXIFICATION 21-like	5.68387116948022	3	823.25	1
LOC108223211	probable ubiquitin-conjugating enzyme E2 25	6737.69396697531	5	2759.75	1
LOC108202798	probable sodium-coupled neutral amino acid transporter 6	0.0	1	237.0	1
LOC108199345	non-functional NADPH-dependent codeinone reductase 2-like	23.0918143021915	15	1481.75	1
LOC108227493	dual specificity tyrosine-phosphorylation-regulated kinase 4-like	183.07787014222	99	2662.5	1
LOC108202653	ribulose-1,5 bisphosphate carboxylase/oxygenase large subunit N-methyltransferase, chloroplastic	12359.7767686712	229	5080.75	1
LOC108205430	serine/threonine-protein kinase RIO1-like	583.927533098969	95	2896.25	1
LOC108204567	B3 domain-containing transcription repressor VAL1-like	112.466935257446	5	1332.25	1
LOC108220519	GPI-anchored protein LORELEI-like	3512.69674613981	222	4137.0	1
LOC108215536	ATP synthase delta chain, chloroplastic-like	3348.64651953153	155	3853.5	1
LOC108227323	E3 ubiquitin-protein ligase HOS1	18001.2605050495	38	4261.0	1
LOC108214292	protein SRG1-like	1163.90339036766	4	1807.75	1
LOC108227708	psbP-like protein 1, chloroplastic	26728.5892344738	288	5709.75	1
LOC108210920	uncharacterized LOC108210920	306.003098167802	27	2122.75	1
LOC108192601	protein CHROMATIN REMODELING 4-like	43.792946908707	72	2253.75	1
LOC108224284	isocitrate dehydrogenase [NADP]-like	3987.03319509293	394	4646.75	1
LOC108210397	FAD-dependent urate hydroxylase-like	0.957799936814833	5	866.25	1
LOC108196533	probable LRR receptor-like serine/threonine-protein kinase At4g37250	0.708247119654036	5	853.75	1
LOC108210666	uncharacterized LOC108210666	491.218667704125	83	2769.0	1
LOC108203108	ELMO domain-containing protein A-like	1131.51894523978	9	2053.75	1
LOC108199591	uncharacterized LOC108199591	2144.90522161502	78	3210.75	1
LOC108201108	basic blue protein	6727.25115585674	4	2688.75	1
LOC108192291	E3 ubiquitin-protein ligase COP1-like	4323.03451469048	162	4039.75	1
LOC108211191	uncharacterized LOC108211191	2605.00449859765	81	3317.5	1
LOC108214872	proline-rich receptor-like protein kinase PERK3	10385.8351244671	648	5683.5	1
LOC108200422	transcription termination factor MTERF5, chloroplastic	235.159354611011	30	2114.5	1
LOC108192928	cysteine desulfurase 1, chloroplastic	9220.03574792202	157	4600.0	1
LOC108209333	peptidyl-prolyl cis-trans isomerase CYP57	7748.92416600112	51	3789.5	1
LOC108193377	pentatricopeptide repeat-containing protein At2g15690-like	2840.53851662068	66	3265.25	1
LOC108193724	protein SPIRAL1-like 1	7025.25355745884	43	3621.5	1
LOC108202703	uncharacterized LOC108202703	291.933340526777	6	1561.25	1
LOC108224681	calcium/calmodulin-regulated receptor-like kinase 1	904.596821181394	59	2762.5	1
LOC108209607	arabinogalactan peptide 20	13615.4411443304	293	5347.0	1
LOC108214935	glycosylphosphatidylinositol anchor attachment 1 protein-like	908.465040157984	18	2232.0	1
LOC108197408	ubiquitin-conjugating enzyme E2 32-like	13977.7792057158	325	5447.25	1
LOC108224840	50S ribosomal protein L12, chloroplastic-like	23924.2711402407	450	5993.75	1
LOC108219087	WD repeat-containing protein 75	1877.84927291386	207	3791.5	1
LOC108220282	protein NEN1	2930.34108277118	262	4165.75	1
LOC108206470	probable transmembrane ascorbate ferrireductase 4	3630.15181144856	206	4104.0	1
LOC108208378	uncharacterized LOC108208378	5090.09362738936	148	4062.0	1
LOC108218360	beta-glucuronosyltransferase GlcAT14B-like	3945.1078688911	90	3583.75	1
LOC108202464	protein transport protein SEC31 homolog B-like	10056.5138639921	137	4568.0	1
LOC108209024	hsp70-Hsp90 organizing protein 3-like	8542.25310884074	56	3925.25	1
LOC108224263	indole-3-acetic acid-amido synthetase GH3.6-like	4179.93299934205	203	4174.5	1
LOC108209140	myosin-2 heavy chain	261.017267417556	169	3103.0	1
LOC108199376	heat shock 22 kDa protein, mitochondrial-like	0.0	1	237.0	1
LOC108211258	uncharacterized protein C594.04c	3724.80193854717	178	4022.0	1
LOC108224633	oxygen-evolving enhancer protein 1, chloroplastic	1749.01306653451	268	3945.75	1
LOC108222032	CDGSH iron-sulfur domain-containing protein NEET	17.1868673849719	18	1515.5	1
LOC108202971	uncharacterized LOC108202971	76.9836526578762	17	1687.75	1
LOC108215044	uncharacterized protein At2g39920	1630.84037197932	31	2648.0	1
LOC108205205	uncharacterized LOC108205205	0.0	2	396.25	1
LOC108202624	GDT1-like protein 4	0.0	2	396.25	1
LOC108207920	pleiotropic drug resistance protein 1-like	0.0526315789473684	4	737.25	1
LOC108200430	uncharacterized LOC108200430	12683.1124661093	283	5265.25	1
LOC108223163	nuclear pore complex protein NUP133	1.96451608847644	9	1097.75	1
LOC108195920	methylesterase 3-like	0.0	2	396.25	1
LOC108227717	putative inactive cadmium/zinc-transporting ATPase HMA3	0.0	1	237.0	1
LOC108209367	DNA repair helicase XPB1	14587.248044059	580	5883.5	1
LOC108209155	cysteine-rich and transmembrane domain-containing protein A-like	25301.3970905826	1142	6545.5	1
LOC108209172	beta-galactosidase	144.755870211552	17	1793.25	1
LOC108209649	hsp70-Hsp90 organizing protein 3-like	33252.8038174639	776	6449.0	1
LOC108220003	squamosa promoter-binding-like protein 14	2.71352883961	13	1247.0	1
LOC108208348	pistil-specific extensin-like protein	3436.98451222246	371	4520.0	1
LOC108215947	UPF0187 protein At3g61320, chloroplastic-like	8191.65912042099	256	4847.25	1
LOC108210736	gibberellin-regulated protein 6-like	8745.69980930408	112	4338.25	1
LOC108215698	uncharacterized LOC108215698	9012.56715037032	437	5336.25	1
LOC108214738	citrate synthase, glyoxysomal-like	8152.49566674375	631	5482.5	1
LOC108196638	ferrochelatase-2, chloroplastic-like	19902.7402062425	321	5649.5	1
LOC108225776	kynurenine formamidase-like	30.3828412825638	11	1398.25	1
LOC108200588	early nodulin-like protein 1	4686.69056667831	459	4841.5	1
LOC108218954	ELMO domain-containing protein A	2670.71122824138	314	4259.0	1
LOC108219824	heptahelical transmembrane protein 4-like	7056.55766663945	141	4302.75	1
LOC108227279	uncharacterized LOC108227279	659.064921848872	53	2616.0	1
LOC108224600	chorismate mutase 2	8402.68197677165	15	3347.25	1
LOC108211086	iron-sulfur assembly protein IscA-like 3, mitochondrial	276.163591049618	102	2762.75	1
LOC108199568	uncharacterized LOC108199568	0.0	1	237.0	1
LOC108218506	AP-2 complex subunit alpha-2-like	4290.63786728833	525	4876.5	1
LOC108199664	AP3-complex subunit beta-A	1129.39124545752	19	2324.25	1
LOC108203250	intron-binding protein aquarius	1587.74353495177	63	2985.5	1
LOC108202784	E3 ubiquitin-protein ligase KEG	2453.19549271858	167	3775.25	1
LOC108209131	CSC1-like protein ERD4	2269.40672766132	116	3493.5	1
LOC108204835	uncharacterized LOC108204835	396.775445784177	162	3162.25	1
LOC108209556	thioredoxin X, chloroplastic	1478.02931490508	153	3479.25	1
LOC108199534	uncharacterized LOC108199534	31580.3857497276	1199	6649.0	1
LOC108214641	auxin-responsive protein IAA9	19314.7192602788	252	5434.75	1
LOC108222850	zinc finger CCCH domain-containing protein 44-like	8779.68665073207	79	4124.5	1
LOC108227542	uncharacterized LOC108227542	20028.2208243416	25	4145.25	1
LOC108197386	peptidyl-prolyl cis-trans isomerase FKBP19, chloroplastic	2185.6455796608	256	4001.75	1
LOC108228029	xyloglucan endotransglucosylase/hydrolase protein 9-like	357.127055014198	73	2630.0	1
LOC108205875	transcription factor MYB59-like	5851.80063145613	475	5003.25	1
LOC108216126	zinc finger protein CONSTANS-LIKE 16	2152.7407772107	33	2789.75	1
LOC108210833	probable arabinose 5-phosphate isomerase	14729.9516095857	524	5823.5	1
LOC108215391	DEAD-box ATP-dependent RNA helicase 32	1388.59323373959	268	3858.75	1
LOC108219041	uncharacterized LOC108219041	3353.69235083344	581	4802.25	1
LOC108215077	BEL1-like homeodomain protein 9	21600.3639921296	20	4099.75	1
LOC108219249	carbamoyl-phosphate synthase small chain, chloroplastic	258.885855271359	66	2511.75	1
LOC108225781	CBS domain-containing protein CBSX1, chloroplastic-like	14011.9599240605	478	5730.25	1
LOC108205627	nucleosome assembly protein 1;4-like	208.221136715418	83	2584.5	1
LOC108199797	uncharacterized LOC108199797	9.16414304074537	8	1164.5	1
LOC108224936	probable ribosome-binding factor A, chloroplastic	23233.7672901303	325	5738.75	1
LOC108227415	transcriptional elongation regulator MINIYO	9.07470694828742	4	951.75	1
LOC108223114	uncharacterized LOC108223114	293.147008971878	24	2063.25	1
LOC108207845	uncharacterized LOC108207845	2.18317492787145	8	1060.0	1
LOC108222723	protein TSS	507.967568503223	18	2076.5	1
LOC108193310	phytosulfokine receptor 1-like	3268.48757238754	147	3807.5	1
LOC108219678	pentatricopeptide repeat-containing protein At1g79080, chloroplastic-like	5746.3943030905	134	4071.5	1
LOC108223228	polyadenylate-binding protein-interacting protein 4-like	38043.0715904809	341	5962.25	1
LOC108209329	serine decarboxylase-like	7275.87918286773	95	4068.25	1
LOC108200108	WD repeat-containing protein 43	3713.9966830403	442	4687.75	1
LOC108192326	succinate-semialdehyde dehydrogenase, mitochondrial-like	24270.6036010968	282	5651.0	1
LOC108206068	amino-acid permease BAT1 homolog	3557.06464386017	13	2673.0	1
LOC108220894	BTB/POZ and TAZ domain-containing protein 1-like	0.0	1	237.0	1
LOC108206658	14 kDa proline-rich protein DC2.15-like	560.704392300166	128	3088.25	1
LOC108218311	homogentisate solanesyltransferase, chloroplastic	22861.6119199003	133	5086.75	1
LOC108227167	glutamine--tRNA ligase, cytoplasmic	6848.78428498742	210	4550.75	1
LOC108203777	serine/threonine-protein phosphatase BSL1-like	6493.06055478369	89	3881.0	1
LOC108204217	UTP--glucose-1-phosphate uridylyltransferase	4626.29086930554	102	3764.25	1
LOC108223301	protein transport protein Sec24-like At3g07100	2.76490138698125	8	1073.0	1
LOC108192557	uncharacterized LOC108192557	10824.1738421651	26	3748.0	1
LOC108210233	receptor-like serine/threonine-protein kinase NCRK	32109.7012330139	182	5454.25	1
LOC108216238	protein FAM179B-like	1720.63351267045	56	2944.25	1
LOC108214386	transcription factor bHLH51-like	121.660361287773	13	1675.0	1
LOC108215843	oxysterol-binding protein-related protein 3C	5211.0948379219	377	4767.0	1
LOC108223545	leucine-rich repeat receptor-like protein kinase TDR	130.0176417591	121	2754.0	1
LOC108227144	bifunctional dihydrofolate reductase-thymidylate synthase	71.1494013224682	12	1558.0	1
LOC108227467	pentatricopeptide repeat-containing protein MRL1, chloroplastic	26384.9103749112	76	4808.75	1
LOC108219447	glyceraldehyde-3-phosphate dehydrogenase B, chloroplastic-like	4091.63653207846	288	4414.75	1
LOC108195253	uncharacterized LOC108195253	5859.96081029433	258	4541.5	1
LOC108219307	protein indeterminate-domain 1-like	10526.1069488469	448	5467.0	1
LOC108210496	pentatricopeptide repeat-containing protein At1g80270, mitochondrial-like	5227.08193873941	483	4937.25	1
LOC108228135	cytochrome b561, DM13 and DOMON domain-containing protein At5g54830	1.54186818996763	2	636.25	1
LOC108210980	uncharacterized LOC108210980	18.493968528177	16	1479.75	1
LOC108196483	suppressor of mec-8 and unc-52 protein homolog 2	0.0	1	237.0	1
LOC108196864	ascorbate transporter, chloroplastic	8722.04628205914	272	4948.0	1
LOC108204591	nudix hydrolase 3-like	976.862691612254	277	3778.75	1
LOC108205634	uncharacterized LOC108205634	2603.18552893671	89	3361.5	1
LOC108200018	uncharacterized protein At1g04910-like	233.87481321537	22	1982.75	1
LOC108215618	beta-1,3-galactosyltransferase 7-like	112.468511571669	19	1794.25	1
LOC108199275	protein TIME FOR COFFEE-like	75.8735983289177	21	1771.75	1
LOC108214766	tubulin--tyrosine ligase-like protein 12	9.32620848825658	25	1587.75	1
LOC108223096	auxilin-related protein 2-like	29116.2433486682	581	6240.25	1
LOC108208638	trihelix transcription factor ASIL1-like	282.654139335579	95	2718.25	1
LOC108227772	UBP1-associated protein 2A	762.476573061366	161	3321.5	1
LOC108195816	extra-large guanine nucleotide-binding protein 1	8440.98160402369	307	5015.0	1
LOC108227862	N-alpha-acetyltransferase 15, NatA auxiliary subunit-like	14.1007267465216	32	1737.25	1
LOC108205168	NF-kappa-B-activating protein	5974.54953718415	13	2983.0	1
LOC108205620	expansin-A4-like	3291.72478222164	226	4107.75	1
LOC108205018	galacturonosyltransferase 8-like	20420.911709492	537	6025.25	1
LOC108227610	protein DEK-like	0.63723635361063	3	704.25	1
LOC108224498	probable rRNA-processing protein EBP2 homolog	3919.96922789856	338	4517.5	1
LOC108223359	uncharacterized LOC108223359	3148.12764395194	354	4443.0	1
LOC108220055	probable galacturonosyltransferase-like 7	505.960407060115	117	3006.25	1
LOC108196564	uncharacterized protein At3g49720-like	1473.27981256309	60	2923.5	1
LOC108209834	asparagine synthetase [glutamine-hydrolyzing]	15.673388920556	4	1005.25	1
LOC108227424	alkaline/neutral invertase E, chloroplastic-like	2082.85625935433	96	3312.25	1
LOC108215233	probable zinc metalloprotease EGY2, chloroplastic	7418.68193755463	270	4802.0	1
LOC108205389	patatin-like protein 7	157.761942941541	37	2134.75	1
LOC108226805	uncharacterized LOC108226805	3.58632493295266	29	1576.25	1
LOC108227735	zinc finger CCCH domain-containing protein 37-like	5793.13250036874	125	4042.5	1
LOC108218406	uncharacterized LOC108218406	29695.5612050967	321	5833.5	1
LOC108193269	NAC domain-containing protein 8	10.1391911760287	10	1253.5	1
LOC108210788	lipid phosphate phosphatase gamma, chloroplastic	3344.26029453273	541	4750.5	1
LOC108220169	delta(12)-fatty-acid desaturase FAD2-like	0.0	2	396.25	1
LOC108205739	DDB1- and CUL4-associated factor 8	33.2673454360727	17	1564.25	1
LOC108200776	acyl carrier protein 1, chloroplastic-like	6.40504107621238	3	832.75	1
LOC108210114	uncharacterized LOC108210114	998.668839795563	55	2753.0	1
LOC108214429	putative uncharacterized protein YDL057W	0.19032975560343	8	969.0	1
LOC108219049	U3 small nucleolar RNA-associated protein 21 homolog	5812.8017194003	120	4021.75	1
LOC108210608	rac-like GTP-binding protein 5	2789.40434714533	77	3332.75	1
LOC108227951	transcriptional adapter ADA2	12569.3160424906	489	5661.5	1
LOC108225326	pathogenesis-related protein PR-1-like	472.57033816931	142	3104.0	1
LOC108209022	transcription factor GTE10-like	5160.03015174512	531	4988.0	1
LOC108192406	serrate RNA effector molecule-like	4514.98262118175	198	4201.25	1
LOC108199517	putative E3 ubiquitin-protein ligase RF298	5426.55927588595	598	5091.75	1
LOC108218964	somatic embryogenesis receptor kinase 2	4698.11056414991	270	4445.0	1
LOC108224088	CBL-interacting serine/threonine-protein kinase 8	13416.8319299035	270	5260.0	1
LOC108199919	ERBB-3 BINDING PROTEIN 1	12657.0022059377	843	5977.0	1
LOC108197231	uncharacterized LOC108197231	10138.9507636163	259	5017.75	1
LOC108210393	zinc finger protein CONSTANS-LIKE 6	4879.30461312701	41	3308.25	1
LOC108210837	rho-N domain-containing protein 1, chloroplastic	965.157031869968	14	2163.25	1
LOC108197340	cytochrome P450 78A5-like	0.0	2	396.25	1
LOC108220078	probable LRR receptor-like serine/threonine-protein kinase At4g30520	6148.56178379681	119	4052.0	1
LOC108192629	ubiquitin carboxyl-terminal hydrolase 24-like	39.7412163695011	56	2109.75	1
LOC108195922	dolichyl-diphosphooligosaccharide--protein glycosyltransferase subunit STT3A-like	6783.42131484128	140	4250.0	1
LOC108223804	uncharacterized LOC108223804	16046.1605186822	345	5587.5	1
LOC108204227	exportin-4	116.967987960458	20	1823.25	1
LOC108200316	ASC1-like protein	101.466076814277	140	2789.5	1
LOC108227555	cellulose synthase A catalytic subunit 3 [UDP-forming]-like	8391.10287729035	186	4648.25	1
XLOC_016041	novel_isoform	34.5020875601757	37	1892.75	1
LOC108209940	oligopeptide transporter 7-like	13.3443393885458	37	1794.25	1
LOC108223953	calmodulin-binding protein 60 F	4.72262449965999	3	813.75	1
LOC108218894	ATP-dependent zinc metalloprotease FTSH, chloroplastic	19725.1708952471	370	5757.5	1
LOC108225471	uncharacterized LOC108225471	2682.22368545309	23	2734.5	1
LOC108209930	cullin-3A	786.03361743962	225	3559.5	1
LOC108214163	F-box protein At1g47056-like	32812.6997394842	217	5580.75	1
LOC108215879	xylulose 5-phosphate/phosphate translocator, chloroplastic	11108.9056081242	270	5127.0	1
LOC108227601	probable serine/threonine-protein kinase Cx32, chloroplastic	0.0	1	237.0	1
LOC108209119	DDT domain-containing protein PTM	1561.64254825151	32	2647.75	1
LOC108206376	cytochrome P450 704C1-like	39.8577938984384	5	1171.25	1
LOC108192836	ent-kaurene oxidase, chloroplastic-like	1123.93857864552	13	2186.5	1
LOC108215298	spermine synthase	5840.79010877549	101	3899.75	1
LOC108199382	flowering time control protein FCA	3502.13222187299	297	4351.5	1
LOC108199570	eukaryotic translation initiation factor 2A	26978.6362057246	425	6008.5	1
LOC108223501	transcription factor LHW-like	0.0	2	396.25	1
LOC108214519	beta-galactosidase 5	17633.6889767925	239	5340.75	1
LOC108223758	glyceraldehyde-3-phosphate dehydrogenase, cytosolic-like	16.7504950857543	23	1608.0	1
LOC108208795	brefeldin A-inhibited guanine nucleotide-exchange protein 2-like	5034.7201838233	22	3060.75	1
LOC108217626	uncharacterized protein At1g04910-like	8355.08812606891	300	4988.0	1
LOC108222859	uncharacterized LOC108222859	18012.3274512484	821	6187.25	1
LOC108226400	14-3-3-like protein C	6225.39074530825	478	5044.25	1
LOC108220142	uncharacterized LOC108220142	6576.69363310793	221	4509.75	1
LOC108202100	stress enhanced protein 1, chloroplastic	6970.86096509717	293	4814.5	1
LOC108217702	uncharacterized LOC108217702	47.8881591349136	19	1658.25	1
LOC108224803	WD repeat-containing protein WRAP73	7180.26181910538	374	5036.75	1
LOC108227554	uncharacterized LOC108227554	56.6981244341045	6	1275.75	1
LOC108210073	pyruvate dehydrogenase E1 component subunit beta-3, chloroplastic-like	18012.4842693257	182	5172.75	1
LOC108210988	uncharacterized HIT-like protein MT1300	7336.21591322613	47	3703.0	1
LOC108222707	protein CHROMATIN REMODELING 8	71.1897699632426	24	1813.75	1
LOC108202751	uncharacterized LOC108202751	0.147493104105359	7	915.75	1
LOC108200070	uncharacterized LOC108200070	5445.96709052782	142	4077.5	1
LOC108223407	KH domain-containing protein At4g18375-like	56741.7579133283	952	6659.0	1
LOC108201745	flowering time control protein FY	0.0	1	237.0	1
LOC108214110	potassium transporter 8-like	95.5419998642082	40	2073.5	1
LOC108200453	uncharacterized LOC108200453	569.548937909558	54	2587.5	1
LOC108198609	cyclin-dependent kinase G-2-like	7496.7307940764	165	4472.5	1
LOC108193419	uncharacterized LOC108193419	4449.9842501315	169	4091.0	1
LOC108209712	phosphomannomutase/phosphoglucomutase	53.2978797197914	61	2201.75	1
LOC108223356	probable protein phosphatase 2C 60	22147.9996890099	490	6018.0	1
LOC108223039	uncharacterized LOC108223039	2795.14186387502	397	4474.0	1
LOC108226554	36.4 kDa proline-rich protein-like	141.116966410178	114	2721.75	1
LOC108227724	AP-3 complex subunit delta	250.722774400615	64	2491.75	1
LOC108219440	U4/U6 small nuclear ribonucleoprotein PRP4-like protein	19009.4747540223	315	5607.5	1
LOC108195808	protein CDC73 homolog	17878.8434599846	382	5722.75	1
LOC108206750	mitochondrial carnitine/acylcarnitine carrier-like protein	3.47090560818873	25	1509.25	1
LOC108204421	pheophytinase, chloroplastic	12.2361375625402	7	1144.25	1
LOC108214679	uncharacterized LOC108214679	1497.63965538597	9	2142.25	1
LOC108210081	transcription factor MYB59	12354.7935566417	566	5741.5	1
LOC108224306	protein SUPPRESSOR OF GENE SILENCING 3-like	14199.7573471455	505	5773.0	1
LOC108224798	zinc finger protein CONSTANS-LIKE 5	8.04276446636814	4	941.75	1
LOC108203136	uncharacterized LOC108203136	946.365273757139	120	3191.25	1
LOC108218852	ubiquitin carboxyl-terminal hydrolase 19	1041.61057852117	80	2961.5	1
LOC108219614	uncharacterized LOC108219614	3433.74000475473	154	3863.75	1
LOC108192866	protein LOW PSII ACCUMULATION 3, chloroplastic	18554.2930651373	293	5535.0	1
LOC108227857	alanine--tRNA ligase, chloroplastic/mitochondrial	8378.08579611269	293	4976.0	1
LOC108206789	zinc finger protein CONSTANS-LIKE 4-like	3378.59645177017	185	3990.75	1
LOC108224524	DEAD-box ATP-dependent RNA helicase 57	45.0582953773976	84	2334.25	1
LOC108223309	uncharacterized LOC108223309	6782.97763363604	20	3256.75	1
LOC108200405	cyclopropane-fatty-acyl-phospholipid synthase-like	0.0631786480397818	5	802.75	1
LOC108227203	probable tRNA N6-adenosine threonylcarbamoyltransferase, mitochondrial	7453.83359961493	43	3671.5	1
LOC108222648	peptide-N4-(N-acetyl-beta-glucosaminyl)asparagine amidase A-like	24026.5661868705	166	5273.0	1
LOC108208834	pentatricopeptide repeat-containing protein At5g16420, mitochondrial-like	1.56362473833703	13	1220.5	1
LOC108199845	probably inactive leucine-rich repeat receptor-like protein kinase IMK2	6895.89180032408	151	4319.5	1
LOC108214231	uncharacterized LOC108214231	147.788702252237	30	2030.0	1
LOC108218848	protein NBR1 homolog	3694.37984145472	164	3960.5	1
LOC108219044	transcription factor TCP20	9564.77930507745	250	4943.5	1
LOC108210717	28 kDa ribonucleoprotein, chloroplastic-like	1984.80310403623	190	3756.0	1
LOC108218417	beta-galactosidase 10	8123.44035061835	194	4649.5	1
LOC108206051	2-C-methyl-D-erythritol 2,4-cyclodiphosphate synthase, chloroplastic	1359.70120026311	14	2270.25	1
LOC108225250	transcription factor PCL1-like	467.771553539989	24	2166.25	1
LOC108205156	cytochrome b5-like	0.421344597088587	6	889.25	1
LOC108209177	uncharacterized LOC108209177	25053.5845291236	327	5784.0	1
LOC108200353	uncharacterized protein At3g61260	0.941603490112364	7	964.75	1
LOC108210923	PI-PLC X domain-containing protein At5g67130	2621.18474019668	101	3451.25	1
LOC108215414	DEAD-box ATP-dependent RNA helicase 51-like	3299.85618061335	493	4689.0	1
LOC108193425	chaperone protein dnaJ 16	13.2162384417194	50	1928.0	1
LOC108223059	uncharacterized LOC108223059	7973.84846382732	217	4711.25	1
LOC108214631	cullin-3A-like	8524.13460605566	278	4951.25	1
LOC108196363	wall-associated receptor kinase-like 14	1038.21002106977	18	2274.5	1
LOC108200607	GATA transcription factor 16	493.306027531089	56	2567.75	1
LOC108199540	elongator complex protein 1	10113.0256829276	61	4101.25	1
XLOC_027601	novel_isoform	4905.19709721456	158	4089.75	1
LOC108207321	uncharacterized LOC108207321	17001.969146729	240	5325.5	1
LOC108220234	uncharacterized LOC108220234	0.0	1	237.0	1
LOC108216397	pentatricopeptide repeat-containing protein At4g18520-like	6.35695490845465	64	1994.75	1
LOC108218644	protein CLT2, chloroplastic	24.8154301919487	12	1411.0	1
LOC108214744	la-related protein 1C-like	4378.59670812483	436	4770.0	1
LOC108214167	protease Do-like 7	1582.8742132913	28	2594.5	1
LOC108227856	calcium-dependent protein kinase 8-like	846.786527063702	59	2746.5	1
LOC108227525	nucleobase-ascorbate transporter 3-like	583.145478033291	9	1867.25	1
LOC108195158	protein MODIFIER OF SNC1 1-like	1873.94076327231	24	2591.25	1
LOC108213252	prothymosin alpha-like	6.16166724679555	10	1202.5	1
LOC108219068	RING finger protein 10	2159.52187079647	245	3961.25	1
LOC108197160	diacylglycerol O-acyltransferase 1-like	44.0051198589107	7	1284.75	1
LOC108214407	uncharacterized LOC108214407	6.50935943870559	5	983.25	1
LOC108196074	uncharacterized LOC108196074	17529.4359760485	232	5317.0	1
LOC108196826	major facilitator superfamily domain-containing protein 12-like	943.271006980842	26	2388.5	1
LOC108197150	probable polygalacturonase	3068.58371669322	177	3914.5	1
LOC108219279	putative uncharacterized protein DDB_G0291608	17.0425099031729	24	1627.25	1
LOC108214332	formin-like protein 5	39.6923111767501	9	1359.75	1
LOC108228078	protein STRICTOSIDINE SYNTHASE-LIKE 3	115.950695670308	15	1712.25	1
LOC108204638	pre-mRNA-splicing factor ISY1 homolog	2247.13416946162	442	4443.25	1
LOC108205058	ATP-dependent Clp protease proteolytic subunit 5, chloroplastic	19631.2886751278	236	5398.75	1
LOC108197272	uncharacterized LOC108197272	1826.55883718765	11	2288.75	1
LOC108215624	heme oxygenase 1, chloroplastic-like	0.0	3	507.25	1
LOC108200082	uncharacterized protein DDB_G0284459-like	1803.51071705862	478	4389.75	1
LOC108197617	cold-regulated 413 inner membrane protein 1, chloroplastic-like	158.606740586817	27	1997.75	1
LOC108204407	multiple organellar RNA editing factor 1, mitochondrial-like	6945.20297702897	20	3284.75	1
LOC108225519	probable RNA helicase SDE3	0.0	1	237.0	1
LOC108215994	ubiquitin-conjugating enzyme E2 28-like	993.254122769244	46	2656.5	1
LOC108209993	transmembrane protein 87A	634.62366667956	203	3437.0	1
LOC108205020	importin subunit alpha	23861.3435761582	193	5364.75	1
LOC108223598	luc7-like protein 3	27456.7263101623	772	6367.25	1
LOC108219242	outer envelope protein 64, chloroplastic	7009.60238721719	516	5225.25	1
LOC108203465	glutathione S-transferase DHAR3, chloroplastic	24219.4366688534	207	5422.5	1
LOC108193034	root phototropism protein 3-like	1.04133369106189	15	1246.25	1
LOC108223349	ubiquitin carboxyl-terminal hydrolase 5	5454.95577618278	241	4441.75	1
LOC108204697	classical arabinogalactan protein 26	19239.1013188705	248	5418.0	1
LOC108195102	miraculin-like	10.5303521908021	17	1448.75	1
LOC108192729	protein NUCLEAR FUSION DEFECTIVE 2	0.0	1	237.0	1
LOC108192791	pre-mRNA-splicing factor syf2	1148.63227307022	418	4147.0	1
LOC108214762	DEAD-box ATP-dependent RNA helicase 53-like	2546.85438009461	136	3630.25	1
LOC108205755	uncharacterized LOC108205755	13387.7693204842	122	4716.75	1
LOC108193276	protein ABHD17C	3497.34839103067	251	4211.75	1
LOC108213054	eukaryotic translation initiation factor-like	60.2032997677002	30	1883.0	1
LOC108196217	exportin-T	556.774485802644	28	2282.5	1
LOC108216142	chloroplastic group IIB intron splicing facilitator CRS2-B, chloroplastic-like	11561.9323845555	81	4347.0	1
LOC108218833	bZIP transcription factor 17-like	5407.42391525006	91	3773.75	1
LOC108202933	kinesin-like protein KIN-7D, mitochondrial	13331.4310438319	46	4153.0	1
LOC108210033	ATP synthase subunit O, mitochondrial	19112.4304911405	918	6298.0	1
LOC108211434	acid phosphatase 1-like	126.851321892638	140	2833.5	1
LOC108217556	G patch domain-containing protein TGH	13493.3777589603	386	5558.25	1
LOC108195114	proline synthase co-transcribed bacterial homolog protein-like	1438.89872690672	177	3579.5	1
LOC108223159	VQ motif-containing protein 4	5523.30102604691	70	3654.5	1
LOC108224323	acetyl-CoA acetyltransferase, cytosolic 1	2428.94509785067	19	2625.75	1
LOC108224387	glycine-rich RNA-binding protein 10	5.59350330210663	2	711.75	1
LOC108205201	uncharacterized aarF domain-containing protein kinase At4g31390, chloroplastic	5554.14236501286	74	3689.5	1
LOC108196071	acyl-coenzyme A thioesterase 8-like	8623.92711807096	236	4825.75	1
LOC108203121	uncharacterized LOC108203121	185.086480346408	96	2648.25	1
LOC108220630	WUSCHEL-related homeobox 4	242.840765807155	114	2817.25	1
LOC108216013	RNA-binding protein pno1-like	40.0627292279955	34	1874.5	1
LOC108220452	BRI1 kinase inhibitor 1-like	0.0	3	507.25	1
LOC108206465	probable 6-phosphogluconolactonase 2	4316.64684756186	58	3417.75	1
LOC108227378	BEL1-like homeodomain protein 1	7723.66067485941	8	3051.0	1
LOC108199312	probable glutathione S-transferase	8918.43621613725	97	4255.25	1
LOC108221248	uncharacterized LOC108221248	15133.1654337514	294	5424.25	1
LOC108192967	uncharacterized LOC108192967	82.7409530140336	5	1281.25	1
LOC108201177	probable plastid-lipid-associated protein 8, chloroplastic	7.28060602788079	28	1614.0	1
LOC108209000	protein E6	3393.07209314317	72	3390.25	1
LOC108209419	DEAD-box ATP-dependent RNA helicase 31-like	15906.4990295681	508	5848.5	1
LOC108201351	copper-transporting ATPase PAA1, chloroplastic	6.25680241842906	7	1078.25	1
LOC108219338	kinesin-like protein KIN-5C	891.353292899519	69	2836.75	1
LOC108200164	eukaryotic translation initiation factor 2 subunit alpha-like	16452.9474584036	327	5555.5	1
LOC108193209	heparanase-like protein 1	1043.92197202887	3	1691.75	1
LOC108227430	protein kinase and PP2C-like domain-containing protein	1635.47349820974	60	2964.0	1
LOC108199713	mitochondrial-processing peptidase subunit alpha-like	226.048958878086	118	2833.25	1
LOC108219271	isocitrate dehydrogenase [NAD] regulatory subunit 1, mitochondrial-like	1.00206414461803	2	611.25	1
LOC108219550	leucine-rich repeat receptor-like protein kinase PXC1	10749.2615034723	488	5539.25	1
LOC108218893	eukaryotic translation initiation factor 5B	9.95167025450156	15	1400.75	1
LOC108210151	uncharacterized LOC108210151	3963.68629556158	315	4468.5	1
LOC108209213	3-ketoacyl-CoA synthase 11	7247.68955204534	128	4267.25	1
LOC108203274	protein SAWADEE HOMEODOMAIN HOMOLOG 1-like	2418.46222736969	86	3319.75	1
LOC108204531	F-box/LRR-repeat protein 15-like	0.569137906332316	4	783.75	1
LOC108194087	hydrophobic protein RCI2A-like	0.0	2	396.25	1
LOC108224032	heme-binding-like protein At3g10130, chloroplastic	9909.12235252201	267	5027.75	1
LOC108209755	abscisic acid receptor PYL9	1890.96025624374	130	3474.5	1
LOC108199299	pyruvate kinase, cytosolic isozyme-like	2667.95753481835	17	2613.25	1
LOC108209247	uncharacterized LOC108209247	0.359725799358531	6	884.25	1
LOC108210754	chloroplast processing peptidase	6266.17552851646	208	4436.25	1
LOC108200491	uncharacterized LOC108200491	7.49420588794245	5	999.25	1
LOC108211432	uncharacterized LOC108211432	3.40788263845968	4	876.25	1
LOC108197052	high-light-induced protein, chloroplastic	3159.61589799579	277	4249.75	1
LOC108195973	regulatory-associated protein of TOR 1	0.0	1	237.0	1
LOC108220272	lipid phosphate phosphatase delta-like	8606.31731397716	39	3750.25	1
LOC108222807	CBL-interacting serine/threonine-protein kinase 6	0.0	1	237.0	1
LOC108217726	50S ribosomal protein 6, chloroplastic	18913.9078052509	541	5983.5	1
LOC108219850	probable glycosyltransferase At5g03795	72.693736224063	7	1366.75	1
LOC108202451	calmodulin-binding transcription activator 6-like	36.0259060045134	10	1380.5	1
LOC108215550	uncharacterized LOC108215550	3015.03131144654	92	3457.75	1
LOC108196302	glutamate--tRNA ligase, cytoplasmic	1021.47839233056	41	2609.25	1
LOC108227461	protein argonaute 1-like	1571.87142029755	154	3511.25	1
LOC108201747	aspartyl protease AED3-like	3868.45761152126	277	4354.25	1
LOC108195996	putative phospholipid-transporting ATPase 9	479.957283604195	159	3184.25	1
LOC108214782	mediator of RNA polymerase II transcription subunit 15	8960.65232561631	169	4642.0	1
LOC108211617	gamma-glutamyl peptidase 5-like	48.1136113370276	7	1298.25	1
LOC108203091	uncharacterized LOC108203091	7628.25867502097	21	3391.25	1
LOC108209645	pre-mRNA-splicing factor ATP-dependent RNA helicase DEAH10	960.138370927055	270	3748.5	1
LOC108219843	APO protein 2, chloroplastic	4860.73499396196	250	4397.5	1
LOC108215215	preprotein translocase subunit SCY1, chloroplastic	4407.73015349408	225	4273.0	1
LOC108210141	F-box/kelch-repeat protein At3g23880-like	1992.922341088	35	2782.25	1
LOC108193610	tetrapyrrole-binding protein, chloroplastic	4702.53048219612	288	4500.25	1
LOC108192273	elongation factor G-2, mitochondrial	8464.17690140942	146	4482.75	1
LOC108210070	protein ASPARTIC PROTEASE IN GUARD CELL 1	12281.2942662375	650	5813.75	1
LOC108223693	uncharacterized LOC108223693	4416.74259982009	186	4147.75	1
LOC108227124	tubby-like F-box protein 8	1022.26317565779	95	3048.25	1
LOC108193055	protein TIC 62, chloroplastic	8056.96251306896	295	4952.0	1
LOC108196110	uncharacterized LOC108196110	8036.11355097167	188	4621.75	1
LOC108199989	isocitrate dehydrogenase [NAD] regulatory subunit 1, mitochondrial-like	44.0280887152692	6	1237.25	1
LOC108197298	homeobox protein knotted-1-like 6	112.346923480052	50	2206.5	1
LOC108223124	muscle M-line assembly protein unc-89-like	150.251896809801	35	2098.25	1
LOC108202926	probable receptor-like serine/threonine-protein kinase At5g57670	7126.57290676327	50	3706.5	1
LOC108216617	glycine-rich RNA-binding protein RZ1A	20523.260731599	49	4455.0	1
LOC108208879	ABC transporter C family member 2-like	1.4269245255644	2	628.25	1
LOC108227597	E3 ubiquitin-protein ligase UPL7	2562.23339416225	330	4283.25	1
LOC108219133	GTP-binding protein TypA/BipA homolog	2705.93137578224	312	4257.5	1
LOC108204461	SWI/SNF complex subunit SWI3C	2361.0985837159	264	4068.75	1
LOC108192984	probable E3 ubiquitin-protein ligase ARI7	0.403015165857819	15	1209.75	1
LOC108220670	protein SPA, chloroplastic	12359.9924180982	323	5348.25	1
LOC108218777	uncharacterized LOC108218777	17.6053345202867	4	1017.75	1
LOC108204823	delta-1-pyrroline-5-carboxylate dehydrogenase 12A1, mitochondrial	3017.67428725961	45	3084.5	1
LOC108214665	probable galacturonosyltransferase-like 7	6098.66682338031	319	4739.25	1
LOC108193498	macrophage migration inhibitory factor homolog	94.0182049764972	16	1696.75	1
LOC108199616	extra-large guanine nucleotide-binding protein 3-like	1.33119995556419	3	737.25	1
LOC108196395	cycloartenol-C-24-methyltransferase-like	15267.6921891473	106	4717.5	1
LOC108216282	uncharacterized LOC108216282	12865.7646587064	20	3777.75	1
LOC108203931	pentatricopeptide repeat-containing protein At5g41170, mitochondrial	102.76528993594	112	2653.25	1
LOC108214689	GBF-interacting protein 1-like	7947.67586686357	40	3695.0	1
LOC108205416	uncharacterized LOC108205416	0.0	1	237.0	1
LOC108193260	protein tas	1661.24423798159	45	2813.0	1
LOC108224082	lysine histidine transporter-like 8	13366.6605887891	417	5598.25	1
LOC108193836	rhodanese-like/PpiC domain-containing protein 12, chloroplastic	9.43493077998422	4	959.25	1
LOC108219150	mitogen-activated protein kinase 15-like	24948.1389146528	325	5773.25	1
LOC108219774	traB domain-containing protein	4123.7098976144	189	4113.25	1
LOC108198145	uncharacterized LOC108198145	146.653269736756	8	1529.5	1
LOC108192432	psbP domain-containing protein 4, chloroplastic	487.527690355068	90	2806.75	1
LOC108227152	transcription factor GTE7-like	8593.32565274104	494	5376.5	1
LOC108196773	vacuolar protein sorting-associated protein 52 A	72.7034487423026	54	2186.5	1
LOC108219198	phosphatidate cytidylyltransferase 4, chloroplastic	3303.85190363723	89	3479.0	1
LOC108200667	sphinganine C4-monooxygenase 2-like	548.565751986277	57	2611.25	1
LOC108220613	uncharacterized protein YnbD-like	766.937779457115	210	3509.75	1
LOC108227770	signal recognition particle subunit SRP72-like	0.0	1	237.0	1
LOC108194044	actin-related protein 7	28.7516550451066	97	2364.75	1
LOC108210204	solute carrier family 40 member 3, chloroplastic	1118.7328966972	30	2507.0	1
LOC108209703	large proline-rich protein bag6-A	42459.76843581	390	6086.75	1
LOC108215272	truncated transcription factor CAULIFLOWER D-like	2359.51665278456	15	2521.25	1
LOC108204465	probable glycerol-3-phosphate acyltransferase 3	887.216253152617	13	2112.0	1
LOC108214275	uncharacterized LOC108214275	6843.44830467594	34	3488.5	1
LOC108192243	transportin-3	947.651540598965	91	2995.75	1
LOC108192631	histone H3.3	12787.1098642274	531	5721.5	1
LOC108205931	serine/arginine-rich splicing factor RS2Z33-like	1188.03407712612	197	3590.75	1
LOC108227741	metacaspase-3-like	16.1937160368087	2	814.75	1
LOC108209079	regulator of nonsense transcripts 1 homolog	677.466733713857	103	2983.0	1
LOC108204859	protein FAR-RED IMPAIRED RESPONSE 1-like	1919.49410604007	50	2927.5	1
LOC108210975	homeobox-leucine zipper protein HAT22-like	54.0241088171773	50	2091.0	1
LOC108193944	uncharacterized LOC108193944	28.2211795240111	110	2453.5	1
LOC108193155	magnesium protoporphyrin IX methyltransferase, chloroplastic	35272.3823984924	334	5931.25	1
LOC108211852	uncharacterized LOC108211852	6106.02777613695	68	3708.25	1
LOC108193243	methionine aminopeptidase 1B, chloroplastic	33.9478788501415	14	1503.25	1
LOC108219458	serine/threonine-protein kinase AtPK1/AtPK6-like	10933.7593714482	171	4804.0	1
LOC108214610	uncharacterized LOC108214610	4368.36224683585	307	4499.0	1
LOC108193777	probable receptor-like protein kinase At1g80640	7606.9564177418	96	4114.75	1
LOC108192921	pectinesterase 1	0.0	2	396.25	1
LOC108214990	probable pre-mRNA-splicing factor ATP-dependent RNA helicase DEAH5	17.4922525600682	22	1597.25	1
LOC108227316	signal recognition particle receptor subunit alpha-like	1475.53511678416	414	4219.25	1
LOC108196168	protein PLASTID MOVEMENT IMPAIRED 1-RELATED 1	2678.35537277894	85	3352.5	1
LOC108216098	prosaposin-like	782.404962574164	4	1689.75	1
LOC108217600	protein ROOT HAIR DEFECTIVE 3 homolog 2	0.0	1	237.0	1
LOC108227778	protein NBR1 homolog	644.496921898778	7	1803.25	1
LOC108208900	outer envelope pore protein 16, chloroplastic-like	1919.35968762289	68	3091.75	1
LOC108210632	uncharacterized protein OsI_027940	6911.09892243574	108	4108.25	1
LOC108214184	transcription factor MYB44	3248.34087659197	51	3181.0	1
LOC108206594	cytochrome P450 71A1-like	195.724355603237	205	3174.5	1
LOC108201808	aspartic proteinase-like protein 2	3067.28640776099	121	3661.5	1
LOC108207986	GATA transcription factor 15-like	39.2479543019359	29	1798.75	1
LOC108200310	uncharacterized LOC108200310	3390.78499991725	329	4420.25	1
LOC108210977	uncharacterized LOC108210977	2834.7320804295	192	3931.25	1
LOC108196853	ras-related protein RABD2a	4777.90084442625	107	3818.75	1
LOC108203700	dynamin-2A-like	489.994550648763	100	2878.75	1
LOC108199509	mediator of RNA polymerase II transcription subunit 22a-like	187.542745183994	46	2259.5	1
LOC108216111	uncharacterized LOC108216111	581.24515815857	18	2113.5	1
LOC108224424	uncharacterized LOC108224424	20259.0269250758	244	5437.0	1
LOC108225757	cyclin-D3-1-like	6729.36157284283	10	2979.0	1
LOC108218364	mitogen-activated protein kinase kinase kinase 1-like	13648.2157156959	340	5467.75	1
LOC108215562	protein TIC 20-v, chloroplastic	2251.03471633259	158	3687.75	1
LOC108196477	uncharacterized LOC108196477	0.0	1	237.0	1
LOC108210005	translation initiation factor IF-2	2736.8251723961	47	3058.0	1
LOC108225269	2-phytyl-1,4-beta-naphthoquinone methyltransferase, chloroplastic	0.0	2	396.25	1
LOC108196446	signal recognition particle 54 kDa protein 2	1347.3935288092	62	2914.25	1
LOC108200038	dnaJ homolog subfamily B member 1-like	200.563612827046	7	1534.25	1
LOC108206438	uncharacterized protein At2g38710	4664.81560608476	393	4739.5	1
LOC108220646	uncharacterized LOC108220646	2131.44079462617	26	2680.5	1
LOC108197567	uncharacterized protein At2g34460, chloroplastic	2191.95041759078	146	3615.25	1
LOC108219197	centromere/kinetochore protein zw10 homolog	2050.89618859749	220	3871.0	1
LOC108208852	puromycin-sensitive aminopeptidase	2541.35827531602	175	3813.5	1
LOC108202533	PAX3- and PAX7-binding protein 1	1075.05357800523	66	2874.75	1
LOC108215191	protein LIKE COV 2	11108.5272781691	236	5022.75	1
LOC108205697	uncharacterized LOC108205697	8115.80720337615	271	4888.25	1
LOC108208107	protein LIGHT-DEPENDENT SHORT HYPOCOTYLS 10-like	55.6023499910458	4	1158.75	1
LOC108204683	uncharacterized LOC108204683	86.8451122303866	6	1340.75	1
LOC108199516	peroxisomal fatty acid beta-oxidation multifunctional protein AIM1	0.0	2	396.25	1
LOC108199873	choline/ethanolaminephosphotransferase 1	0.0130772101873536	13	1121.5	1
LOC108209109	CAAX prenyl protease 1 homolog	11.8451445830124	8	1188.5	1
LOC108217568	agmatine deiminase-like	24.7471791223516	29	1747.25	1
LOC108219875	P-loop NTPase domain-containing protein LPA1 homolog 2	8.8578191984211	18	1450.0	1
LOC108197167	aldehyde oxidase GLOX	17497.5288286046	644	6041.25	1
LOC108209035	pre-rRNA-processing protein TSR2 homolog	257.2480627869	222	3280.0	1
LOC108199719	uncharacterized LOC108199719	13526.4539035069	114	4684.25	1
LOC108214346	5-methyltetrahydropteroyltriglutamate--homocysteine methyltransferase-like	100.561412031169	54	2233.0	1
LOC108222734	calvin cycle protein CP12-1, chloroplastic	685.216913960547	208	3468.75	1
LOC108206101	homeobox-leucine zipper protein HAT5-like	2379.66366316009	152	3681.5	1
LOC108205695	V-type proton ATPase subunit G 1	1.10553977207724	8	1023.5	1
LOC108215235	BTB/POZ domain-containing protein At1g04390	478.151015867598	98	2859.25	1
LOC108205069	homeobox-leucine zipper protein ATHB-14-like	0.0	1	237.0	1
LOC108225732	glycoprotein 3-alpha-L-fucosyltransferase A-like	0.0	1	237.0	1
LOC108216055	uncharacterized LOC108216055	1266.25965013042	8	2042.5	1
LOC108215517	ras-related protein Rab7	39.3766258565385	26	1752.5	1
LOC108224692	uncharacterized LOC108224692	1720.9209599757	136	3459.25	1
LOC108215838	probable inactive receptor kinase RLK902	3357.73005819559	51	3198.0	1
LOC108222745	histidine kinase 2	8013.87921264656	71	3998.25	1
LOC108206427	lachrymatory-factor synthase	6782.82788694086	7	2873.75	1
LOC108228101	protein RCC2 homolog	447.642461293677	13	1931.0	1
LOC108224372	ribulose bisphosphate carboxylase small chain clone 512-like	1.45666296694465	12	1184.5	1
LOC108196013	leucine-rich repeat receptor-like serine/threonine-protein kinase BAM1	26074.4713756073	442	6021.25	1
LOC108215951	NADH--cytochrome b5 reductase 1-like	24501.4444076533	1075	6510.5	1
LOC108195832	protein FLX-like 3	1.25597085782791	6	932.25	1
LOC108213101	leucine-rich repeat extensin-like protein 2	11108.2735411561	513	5596.75	1
LOC108218052	uncharacterized LOC108218052	14546.8215539036	400	5645.5	1
LOC108223874	2-dehydro-3-deoxyphosphooctonate aldolase 1-like	1371.89270063251	73	2999.5	1
LOC108219298	subtilisin-like protease SBT4.10	1805.60093892124	69	3072.75	1
LOC108199871	alpha-xylosidase 1-like	783.220193968854	191	3446.25	1
LOC108210391	glyceraldehyde-3-phosphate dehydrogenase GAPCP2, chloroplastic-like	15012.1730093886	163	4999.5	1
LOC108200737	ubiquitin-conjugating enzyme E2 20-like	2170.39461837117	70	3159.5	1
LOC108210282	3-isopropylmalate dehydratase small subunit 3-like	6285.11008015164	787	5336.5	1
LOC108197416	protein BASIC PENTACYSTEINE1	126.737725338103	38	2109.5	1
LOC108209377	uncharacterized LOC108209377	489.283706979502	163	3213.5	1
LOC108215867	mediator-associated protein 1-like	7.36901559376589	11	1258.25	1
LOC108223321	protein CASC3	4725.46139259858	522	4930.75	1
LOC108213103	probable protein phosphatase 2C 44	1052.3232979861	5	1840.75	1
LOC108204738	serine/threonine-protein kinase/endoribonuclease IRE1a	59.5325019614979	6	1285.25	1
LOC108215370	phospholipid scramblase family protein C343.06c	2081.87495344698	91	3274.25	1
LOC108202762	phytochrome A-like	13.7694014315553	8	1206.0	1
LOC108200762	LOB domain-containing protein 37-like	1483.93780121202	7	2046.75	1
LOC108204197	transcriptional corepressor SEUSS	2209.48089583281	155	3660.5	1
LOC108215208	purple acid phosphatase 18	2.81745042570188	2	668.25	1
LOC108196099	CASP-like protein 1F1	0.0	1	237.0	1
LOC108199413	uncharacterized LOC108199413	2522.9741712452	111	3504.75	1
LOC108193163	putative disease resistance protein RGA4	6530.01559875674	27	3310.25	1
LOC108193514	probable voltage-gated potassium channel subunit beta	8394.8208872094	404	5230.25	1
LOC108209408	uncharacterized LOC108209408	497.603640069054	73	2709.0	1
LOC108201370	SCY1-like protein 2	13372.1861997913	186	4997.25	1
LOC108205296	probable mediator of RNA polymerase II transcription subunit 26c	2888.41532459277	48	3103.5	1
LOC108195779	glycine-rich domain-containing protein 1-like	0.0	1	237.0	1
LOC108200471	probable protein phosphatase 2C 35	0.737969791367642	7	955.25	1
LOC108196165	5'-nucleotidase SurE-like	0.802199675800586	2	601.75	1
LOC108202101	endoglucanase 17	357.582700485004	96	2778.75	1
LOC108223712	uncharacterized membrane protein At1g16860-like	18133.864760723	582	6009.5	1
LOC108219758	uncharacterized membrane protein At1g75140	28.135432567366	8	1275.5	1
LOC108195995	nipped-B-like protein	611.041274526737	49	2553.5	1
LOC108216335	purine-uracil permease NCS1	17109.0771886951	310	5532.25	1
LOC108224671	cystinosin homolog	60.822225027255	16	1631.75	1
LOC108204237	developmentally-regulated G-protein 3	54415.8447083805	273	5837.5	1
LOC108211279	GDP-mannose transporter GONST3-like	41.6264208857822	17	1591.25	1
LOC108224373	IQ domain-containing protein IQM3-like	4095.30708995834	46	3256.5	1
LOC108227998	beta-galactosidase 3-like	2684.90876964457	94	3410.25	1
LOC108196348	mediator of RNA polymerase II transcription subunit 33A	0.0	2	396.25	1
LOC108194058	uncharacterized LOC108194058	917.944303465561	49	2662.0	1
LOC108195136	uncharacterized LOC108195136	2490.51377159853	24	2720.75	1
LOC108217757	29 kDa ribonucleoprotein A, chloroplastic-like	5956.87146853455	126	4068.0	1
LOC108224435	putative F-box/FBD/LRR-repeat protein At3g56780	31.2513211048489	13	1466.0	1
LOC108218945	nuclear/nucleolar GTPase 2-like	10390.0332499782	210	4896.75	1
LOC108204245	sulfiredoxin, chloroplastic/mitochondrial	171.458118601525	14	1758.75	1
LOC108223698	wiskott-Aldrich syndrome protein homolog 1	8758.75152683109	191	4694.75	1
LOC108215202	FACT complex subunit SSRP1	1509.27486760452	385	4178.0	1
LOC108216164	60S ribosomal protein L35-1	7.24492540188943	45	1816.0	1
LOC108216725	NADH dehydrogenase [ubiquinone] iron-sulfur protein 4, mitochondrial-like	257.435382360146	13	1808.5	1
LOC108211001	uncharacterized protein At1g04910-like	2263.11209857875	151	3655.0	1
LOC108202564	uncharacterized LOC108202564	0.118184485073307	4	748.25	1
LOC108209883	CMP-sialic acid transporter 1-like	123.465313320888	23	1887.0	1
LOC108193247	biotin carboxyl carrier protein of acetyl-CoA carboxylase 2, chloroplastic-like	7624.86554216215	150	4410.75	1
LOC108203600	importin-5	6935.53096322395	111	4132.25	1
LOC108218667	ATP-dependent Clp protease ATP-binding subunit CLPT1, chloroplastic	1055.5616723995	154	3379.25	1
LOC108206266	beta-1,4-mannosyl-glycoprotein 4-beta-N-acetylglucosaminyltransferase-like	1190.40261329539	210	3641.75	1
LOC108214572	DEAD-box ATP-dependent RNA helicase 24	10332.1802871076	203	4864.0	1
LOC108204745	protein EMSY-LIKE 3	40.9955742863842	39	1935.25	1
LOC108220443	nifU-like protein 3, chloroplastic	92.1226133794229	94	2507.25	1
LOC108202962	uncharacterized LOC108202962	291.402069169757	35	2222.25	1
LOC108223991	non-canonical poly(A) RNA polymerase PAPD5	2738.68689927619	6	2265.25	1
LOC108196587	probable tRNA (guanine(26)-N(2))-dimethyltransferase 2	3.29455757986604	13	1261.5	1
LOC108202605	programmed cell death protein 2-like	361.03745467159	70	2609.5	1
LOC108224501	UPF0047 protein YjbQ	0.222740509031749	4	761.75	1
LOC108200494	ribosome production factor 2 homolog	7290.53451056828	404	5110.75	1
LOC108209061	14 kDa proline-rich protein DC2.15-like	1087.23784624627	156	3399.0	1
LOC108214841	CTP synthase-like	14792.8149598444	278	5369.25	1
LOC108204446	importin-4	7998.51713758417	13	3258.5	1
LOC108223942	beta-(1,2)-xylosyltransferase	12452.1908047479	161	4850.5	1
LOC108210644	probable NAD(P)H dehydrogenase (quinone) FQR1-like 1	23.6987396419411	19	1572.25	1
LOC108219050	uncharacterized protein At2g33490-like	226.275537988121	25	2028.75	1
LOC108225166	uncharacterized LOC108225166	8.40918117703997	29	1639.75	1
LOC108227505	exocyst complex component EXO70A1-like	116.056762370549	9	1529.75	1
LOC108196076	peroxisomal membrane protein PEX14	8384.09268345666	315	5033.5	1
LOC108224280	uncharacterized LOC108224280	2004.27392406085	472	4426.75	1
LOC108223992	protein WVD2-like 4	4191.65604243344	111	3770.25	1
LOC108210794	chlorophyll a-b binding protein, chloroplastic-like	3030.4607783612	168	3876.75	1
LOC108200058	uncharacterized LOC108200058	8547.42114758041	150	4506.25	1
LOC108200645	mitogen-activated protein kinase kinase kinase ANP1	6758.76608762435	35	3483.25	1
LOC108215980	uncharacterized LOC108215980	2173.59505273567	281	4079.75	1
LOC108197575	uncharacterized LOC108197575	5454.60484405733	126	4003.5	1
LOC108205587	delta(8)-fatty-acid desaturase	8613.99735485509	347	5134.0	1
LOC108221729	leucine-rich repeat extensin-like protein 1	2294.47229508612	205	3881.0	1
LOC108227225	2,3-bisphosphoglycerate-independent phosphoglycerate mutase	31431.2514858348	20	4268.25	1
LOC108202558	probable E3 ubiquitin ligase SUD1	3825.54237835607	80	3510.5	1
LOC108210505	probable inactive receptor kinase At1g48480	8512.71644862519	146	4486.75	1
LOC108197317	auxin-responsive protein IAA27-like	8789.49855120547	15	3381.75	1
LOC108223783	uroporphyrinogen-III synthase, chloroplastic	8568.46653967196	170	4610.25	1
LOC108215537	ribosome biogenesis regulatory protein homolog	1042.91504031759	161	3415.5	1
LOC108227790	protein CAJ1	886.922471027337	20	2268.25	1
LOC108214724	putative tRNA pseudouridine synthase	3369.21814910772	205	4059.5	1
LOC108214376	alpha-1,4-glucan-protein synthase [UDP-forming]-like	6096.81007976589	313	4723.5	1
LOC108193818	dentin sialophosphoprotein-like	3110.11388630005	28	2895.5	1
LOC108216516	eukaryotic translation initiation factor 3 subunit H-like	934.463332979186	114	3148.75	1
LOC108208794	uncharacterized LOC108208794	11252.5317222736	21	3696.25	1
LOC108216818	G2/mitotic-specific cyclin C13-1	3657.40900066768	186	4039.75	1
LOC108223184	magnesium-protoporphyrin IX monomethyl ester [oxidative] cyclase, chloroplastic-like	9251.87677507773	262	4961.75	1
LOC108204382	uncharacterized LOC108204382	0.0	1	237.0	1
LOC108215217	aldehyde dehydrogenase family 2 member C4-like	2063.18170124641	64	3097.75	1
LOC108193574	zinc finger RNA-binding protein 2-like	21501.0339279837	36	4341.25	1
LOC108227194	SNF1-related protein kinase regulatory subunit gamma-like PV42a	0.0	2	396.25	1
LOC108203005	protein PNS1	214.331870030099	33	2138.75	1
LOC108228153	heterogeneous nuclear ribonucleoprotein A0-like	1.08344968358748	5	874.25	1
LOC108215919	50S ribosomal protein L1	9.93665488508414	17	1440.75	1
LOC108193667	uncharacterized LOC108193667	2616.63931405641	68	3230.25	1
LOC108210214	zinc finger protein ZPR1-like	1963.87972714404	329	4160.75	1
LOC108218792	transcription factor ICE1	0.600547961758866	10	1074.0	1
LOC108228037	signal recognition particle 54 kDa protein, chloroplastic	1550.58172635126	54	2886.5	1
LOC108220748	uncharacterized LOC108220748	0.0	4	590.75	1
LOC108222523	uncharacterized LOC108222523	4439.62501533073	49	3338.0	1
LOC108196403	uncharacterized protein At1g04910-like	10894.8298980554	134	4619.0	1
LOC108215962	30S ribosomal protein S10, chloroplastic	8108.68064468042	142	4430.5	1
LOC108220053	mitochondrial import inner membrane translocase subunit TIM14-1-like	152.381260028531	30	2034.5	1
LOC108197626	uncharacterized LOC108197626	0.0	1	237.0	1
LOC108218901	CBL-interacting protein kinase 2-like	16764.7047387794	89	4647.0	1
LOC108200655	uncharacterized GPI-anchored protein At5g19250-like	5686.91898495301	3	2470.25	1
LOC108222161	65-kDa microtubule-associated protein 6	6776.13084642118	16	3167.25	1
LOC108218583	5-methyltetrahydropteroyltriglutamate--homocysteine methyltransferase-like	952.383209136693	97	3042.25	1
LOC108223062	translation initiation factor IF-3-like	6475.04637061658	228	4514.5	1
LOC108209072	argininosuccinate synthase, chloroplastic	11.31683607225	19	1499.75	1
LOC108215221	protein kinase APK1B, chloroplastic-like	0.459469804914443	2	583.25	1
LOC108193007	probable ATP synthase 24 kDa subunit, mitochondrial	1827.23600786565	143	3519.75	1
LOC108195984	squamosa promoter-binding-like protein 14	2871.73028121396	397	4489.0	1
LOC108224722	uncharacterized GPI-anchored protein At4g28100	1152.73171003853	281	3843.25	1
LOC108219052	pheophytinase, chloroplastic	402.265593045295	98	2824.75	1
LOC108199533	cryptochrome-1-like	13665.6346092764	26	3929.5	1
LOC108209009	serine/threonine-protein phosphatase PP2A-2 catalytic subunit	1204.42333468779	215	3656.5	1
LOC108205382	nifU-like protein 1, chloroplastic	6062.57393880885	95	3882.25	1
LOC108224103	fasciclin-like arabinogalactan protein 2	11099.8263483528	118	4560.75	1
LOC108199754	uncharacterized LOC108199754	10.3626975522401	4	967.75	1
LOC108205366	uncharacterized LOC108205366	8.4112733359126	23	1541.5	1
LOC108196795	BTB/POZ domain-containing protein At5g66560	1052.80824838132	97	3075.25	1
LOC108196830	malonate--CoA ligase	1.48363031235566	2	632.25	1
LOC108224134	kinesin light chain 4	212.461395171912	87	2609.0	1
LOC108203808	far upstream element-binding protein 2-like	35134.1029395795	272	5766.0	1
LOC108227823	peroxisome biogenesis protein 5-like	106.371803080817	7	1421.75	1
LOC108202614	acyltransferase-like protein At1g54570, chloroplastic	16588.699278649	151	4991.5	1
LOC108222962	alanine aminotransferase 2-like	2494.99525279767	68	3209.75	1
LOC108209410	scarecrow-like protein 28	13.2165694440415	10	1278.5	1
LOC108222845	cytoplasmic tRNA 2-thiolation protein 1	13926.1310811352	563	5831.25	1
LOC108204508	CASP-like protein 4A1	6734.88160496623	12	3052.0	1
LOC108210752	dehydration-responsive element-binding protein 3-like	10393.6349603195	244	4988.5	1
LOC108228166	3-dehydroquinate synthase, chloroplastic	4800.91177267524	176	4159.0	1
LOC108223903	pentatricopeptide repeat-containing protein At2g19280	781.808863531179	309	3797.25	1
LOC108197392	aspartic proteinase nepenthesin-1	10829.9138971559	34	3866.0	1
LOC108215065	tryptophan synthase beta chain 1	2754.92632262183	34	2922.0	1
LOC108214217	ultraviolet-B receptor UVR8	251.614182063476	10	1703.0	1
LOC108215209	protein SIEVE ELEMENT OCCLUSION B-like	3599.30883497653	348	4501.5	1
LOC108219515	NEDD8 ultimate buster 1	904.853725567442	6	1844.25	1
LOC108202523	probable polygalacturonase	2873.92100545578	224	4046.5	1
LOC108225052	pectate lyase-like	7.33932771892358	6	1047.75	1
LOC108205098	ADP-ribosylation factor-like	21652.6588225148	212	5387.5	1
LOC108193193	xaa-Pro dipeptidase	2.58092763748349	3	771.25	1
LOC108211387	protease Do-like 8, chloroplastic	3149.46475199351	89	3459.0	1
LOC108222847	ATPase family AAA domain-containing protein 3C-like	2219.30677069029	408	4384.75	1
LOC108204988	pentatricopeptide repeat-containing protein At5g25630-like	5809.77989844724	53	3543.5	1
LOC108209929	THO complex subunit 4A-like	9786.51261484387	196	4796.0	1
LOC108227573	glutaredoxin-C4	85.7778553790054	4	1223.75	1
LOC108206574	probable UDP-3-O-acyl-N-acetylglucosamine deacetylase 2	0.0	1	237.0	1
LOC108195159	protein MODIFIER OF SNC1 1-like	6876.93640501033	7	2891.75	1
LOC108219253	phospholipase ABHD3-like	0.0	1	237.0	1
LOC108203259	ABC transporter D family member 1	18192.6340348646	858	6223.5	1
LOC108200577	mitochondrial import inner membrane translocase subunit TIM50-like	2033.3726250368	266	4004.25	1
LOC108219132	fasciclin-like arabinogalactan protein 15	3204.10480438696	208	4046.75	1
LOC108211105	defective in cullin neddylation protein 1	510.438599142944	116	3003.0	1
LOC108214280	ubiquitin carboxyl-terminal hydrolase 5-like	13798.9101796124	30	4001.0	1
LOC108223901	uncharacterized LOC108223901	84.4781074899798	58	2247.25	1
LOC108208823	pleiotropic drug resistance protein 1-like	0.0	1	237.0	1
LOC108193168	probable protein arginine N-methyltransferase 6	7.79197048007511	50	1874.5	1
LOC108205974	uncharacterized LOC108205974	2.28925131311711	19	1374.75	1
LOC108193723	ER lumen protein-retaining receptor-like	2936.76234124422	160	3823.5	1
LOC108206926	actin-depolymerizing factor 2	376.565549115886	21	2064.75	1
LOC108206247	peroxisome biogenesis protein 19-2-like	5692.1650358288	43	3422.5	1
LOC108220704	uncharacterized LOC108220704	44.2732785746638	21	1686.25	1
LOC108223486	HMG1/2-like protein	615.045611501845	54	2607.5	1
LOC108224970	outer envelope pore protein 24, chloroplastic-like	883.493851160581	81	2915.25	1
LOC108224959	outer envelope pore protein 24, chloroplastic-like	883.493851160581	81	2915.25	1
LOC108196442	peptidyl-prolyl cis-trans isomerase FKBP62-like	5225.00153623919	19	3024.75	1
LOC108216438	prostamide/prostaglandin F synthase-like	3292.04070208443	130	3732.0	1
LOC108195924	squamosa promoter-binding-like protein 14	6.18958805743079	3	831.25	1
LOC108200067	light-induced protein, chloroplastic-like	6.45061279514299	57	1931.75	1
LOC108218605	splicing factor 3B subunit 3	32.3049986679272	4	1081.75	1
LOC108209721	probable LRR receptor-like serine/threonine-protein kinase At4g20940	26428.388696028	312	5765.0	1
LOC108193761	ribosomal RNA small subunit methyltransferase-like	3.30673262691879	3	790.25	1
LOC108205233	transmembrane protein 56-like	225.41155259366	43	2262.0	1
LOC108200085	pumilio homolog 24	6061.70608897551	252	4543.75	1
LOC108223383	uncharacterized LOC108223383	1597.28061986946	19	2441.75	1
LOC108210990	probable sodium/metabolite cotransporter BASS3, chloroplastic	71.9245744341522	14	1617.75	1
LOC108210036	acetolactate synthase small subunit 1, chloroplastic-like	3724.60711236363	35	3087.75	1
LOC108194941	periodic tryptophan protein 2 homolog	50.7922397687092	32	1881.75	1
LOC108197057	coilin	1376.73251197154	181	3580.5	1
LOC108223980	protein MICRORCHIDIA 2-like	124.061683708936	11	1615.75	1
LOC108215560	DNA-binding protein SMUBP-2	5720.13701006435	346	4761.75	1
LOC108196367	uncharacterized LOC108196367	7103.13467571622	5	2828.25	1
LOC108209710	elongator complex protein 2	3084.80348163218	107	3575.75	1
LOC108219481	protein LTV1 homolog	459.56984895887	44	2422.25	1
LOC108215175	ATP-dependent RNA helicase FAL1	1809.23996942651	12	2321.0	1
LOC108199796	plant UBX domain-containing protein 11	3.61524534291368	4	880.75	1
LOC108224777	uncharacterized LOC108224777	7672.40294154807	20	3378.25	1
LOC108193501	dnaJ protein homolog 1-like	5288.89126093089	66	3598.75	1
LOC108219247	protein BOBBER 2	5775.72785843353	25	3197.25	1
LOC108196139	15-cis-zeta-carotene isomerase, chloroplastic	580.052109756553	33	2364.25	1
LOC108199830	protein FAR1-RELATED SEQUENCE 7-like	8.89238608316924	5	1012.75	1
LOC108201769	ATP-citrate synthase alpha chain protein 1	0.389172933195445	3	687.25	1
LOC108210469	heat shock factor protein HSF24-like	180.54996459042	12	1709.5	1
LOC108224851	F-box protein SKIP23-like	0.0	1	237.0	1
LOC108209069	alpha-N-acetylglucosaminidase	108.446358421778	6	1377.75	1
LOC108209143	heat shock 70 kDa protein 14-like	0.0	2	396.25	1
LOC108197089	bifunctional 3-dehydroquinate dehydratase/shikimate dehydrogenase, chloroplastic-like	0.0	3	507.25	1
LOC108214279	CLIP-associated protein-like	0.0	1	237.0	1
LOC108214954	importin subunit alpha-9	13816.0913209048	260	5261.25	1
LOC108210146	vesicle-associated protein 1-1-like	1461.99546847979	231	3760.5	1
LOC108200437	rRNA-processing protein EFG1	1637.2035561143	207	3737.0	1
LOC108205229	triosephosphate isomerase, chloroplastic	17598.1141602416	135	4947.75	1
LOC108216822	O-acyltransferase WSD1-like	1.28519255041405	14	1233.75	1
LOC108211283	cysteine proteinase inhibitor B	833.579706592692	14	2121.75	1
LOC108227821	ABC transporter F family member 4	1175.46490696453	50	2749.5	1
LOC108209896	probable galacturonosyltransferase 3	178.76927633303	192	3106.75	1
[truncated: 4,799 more rows]

## Sheet: S4
gene1_ID	gene2_ID	corelation	p.adj	Log.p.adj
LOC108227329	LOC108218586	0.927172	2.5288e-13	-12.5971
LOC108227329	LOC108194135	0.880144	1.12353e-08	-7.94942
LOC108218586	LOC108194135	0.86082	2.62285e-07	-6.58123
LOC108227329	LOC108222953	0.815302	9.1424e-05	-4.03894
LOC108218586	LOC108222953	0.793438	0.00088024	-3.0554
LOC108194135	LOC108222953	0.868288	8.23606e-08	-7.08428
LOC108227329	LOC108215014	0.833961	1.02934e-05	-4.98744
LOC108218586	LOC108215014	0.858174	3.89116e-07	-6.40992
LOC108222953	LOC108215014	0.808663	0.000187518	-3.72696
LOC108227329	LOC108208530	0.799508	0.000482856	-3.31618
LOC108194135	LOC108208530	0.899295	2.75367e-10	-9.56009
LOC108227329	XLOC_033393	0.783491	0.00225761	-2.64635
LOC108218586	XLOC_033393	0.787806	0.00150972	-2.8211
LOC108222953	XLOC_033393	0.773737	0.0054233	-2.26574
LOC108215014	XLOC_033393	0.948745	1.17383e-16	-15.9304
LOC108227329	LOC108199579	0.847667	1.72812e-06	-5.76243
LOC108218586	LOC108199579	0.917082	4.20738e-12	-11.376
LOC108194135	LOC108199579	0.792862	0.000930942	-3.03108
LOC108222953	LOC108199579	0.815834	8.62041e-05	-4.06447
LOC108215014	LOC108199579	0.959369	7.05284e-19	-18.1516
XLOC_033393	LOC108199579	0.883481	6.17284e-09	-8.20952
LOC108227329	LOC108224670	0.795431	0.000724383	-3.14003
LOC108218586	LOC108224670	0.784963	0.00197002	-2.70553
LOC108215014	LOC108224670	0.909728	2.63057e-11	-10.58
XLOC_033393	LOC108224670	0.892075	1.20932e-09	-8.91746
LOC108199579	LOC108224670	0.876882	1.98356e-08	-7.70255
LOC108215014	LOC108204858	0.778901	0.00342915	-2.46481
LOC108199579	LOC108204858	0.78947	0.00128951	-2.88957
LOC108227329	LOC108206735	0.855573	5.69009e-07	-6.24488
LOC108218586	LOC108206735	0.83201	1.3096e-05	-4.88286
LOC108194135	LOC108206735	0.821399	4.60588e-05	-4.33669
LOC108222953	LOC108206735	0.773322	0.00562412	-2.24995
LOC108215014	LOC108206735	0.808738	0.000186029	-3.73042
LOC108199579	LOC108206735	0.786762	0.00166556	-2.77844
LOC108224670	LOC108206735	0.795709	0.000704804	-3.15193
LOC108227329	LOC108192923	0.80668	0.00023113	-3.63614
LOC108218586	LOC108192923	0.859766	3.07224e-07	-6.51255
LOC108194135	LOC108192923	0.810807	0.00014915	-3.82638
LOC108222953	LOC108192923	0.838131	6.08795e-06	-5.21553
LOC108215014	LOC108192923	0.954015	1.08002e-17	-16.9666
XLOC_033393	LOC108192923	0.892785	1.05038e-09	-8.97865
LOC108199579	LOC108192923	0.942228	1.61923e-15	-14.7907
LOC108224670	LOC108192923	0.811708	0.000135359	-3.86851
LOC108204858	LOC108192923	0.767623	0.00918957	-2.0367
LOC108206735	LOC108192923	0.802474	0.000357347	-3.44691
LOC108227329	LOC108214439	0.831573	1.38152e-05	-4.85964
LOC108218586	LOC108214439	0.915046	7.10459e-12	-11.1485
LOC108194135	LOC108214439	0.811259	0.000142074	-3.84748
LOC108222953	LOC108214439	0.80587	0.000251587	-3.59931
LOC108215014	LOC108214439	0.92541	4.24983e-13	-12.3716
XLOC_033393	LOC108214439	0.85385	7.28916e-07	-6.13732
LOC108199579	LOC108214439	0.963606	6.18844e-20	-19.2084
LOC108224670	LOC108214439	0.867303	9.63527e-08	-7.01614
LOC108204858	LOC108214439	0.835697	8.28631e-06	-5.08164
LOC108206735	LOC108214439	0.780138	0.00306675	-2.51332
LOC108192923	LOC108214439	0.89377	8.62561e-10	-9.06421
LOC108227329	LOC108227310	0.877979	1.64153e-08	-7.78475
LOC108218586	LOC108227310	0.898471	3.2781e-10	-9.48438
LOC108215014	LOC108227310	0.888491	2.42543e-09	-8.61521
XLOC_033393	LOC108227310	0.864837	1.41876e-07	-6.84809
LOC108199579	LOC108227310	0.873914	3.28164e-08	-7.48391
LOC108224670	LOC108227310	0.861901	2.22749e-07	-6.65218
LOC108192923	LOC108227310	0.828956	1.89744e-05	-4.72183
LOC108214439	LOC108227310	0.883494	6.15925e-09	-8.21047
LOC108194135	LOC108210741	0.810878	0.000148025	-3.82966
LOC108227329	LOC108196459	0.852747	8.52761e-07	-6.06917
LOC108218586	LOC108196459	0.84844	1.55467e-06	-5.80836
LOC108194135	LOC108196459	0.943904	8.49906e-16	-15.0706
LOC108222953	LOC108196459	0.831985	1.31366e-05	-4.88152
LOC108208530	LOC108196459	0.848357	1.57252e-06	-5.8034
LOC108206735	LOC108196459	0.826737	2.47271e-05	-4.60683
LOC108192923	LOC108196459	0.775861	0.00449819	-2.34696
LOC108214439	LOC108196459	0.798493	0.000534623	-3.27195
LOC108210741	LOC108196459	0.804887	0.000278678	-3.5549
LOC108227329	LOC108193560	0.833892	1.0382e-05	-4.98372
LOC108218586	LOC108193560	0.810732	0.000150369	-3.82284
LOC108222953	LOC108193560	0.808529	0.000190208	-3.72077
LOC108215014	LOC108193560	0.911775	1.60515e-11	-10.7945
XLOC_033393	LOC108193560	0.957355	2.05134e-18	-17.688
LOC108199579	LOC108193560	0.850814	1.11914e-06	-5.95111
LOC108224670	LOC108193560	0.872108	4.43031e-08	-7.35357
LOC108206735	LOC108193560	0.789742	0.00125654	-2.90082
LOC108192923	LOC108193560	0.86539	1.30173e-07	-6.88548
LOC108214439	LOC108193560	0.835408	8.59286e-06	-5.06586
LOC108227310	LOC108193560	0.884279	5.33535e-09	-8.27284
LOC108215014	LOC108192978	0.800712	0.000427599	-3.36896
XLOC_033393	LOC108192978	0.785306	0.00190819	-2.71938
LOC108199579	LOC108192978	0.778955	0.00341251	-2.46693
LOC108224670	LOC108192978	0.809978	0.000163012	-3.78778
LOC108193560	LOC108192978	0.786004	0.00178811	-2.74761
LOC108227329	LOC108206270	0.915019	7.15446e-12	-11.1454
LOC108218586	LOC108206270	0.889013	2.19489e-09	-8.65859
LOC108194135	LOC108206270	0.937407	9.33983e-15	-14.0297
LOC108222953	LOC108206270	0.810669	0.000151386	-3.81991
LOC108208530	LOC108206270	0.881329	9.10191e-09	-8.04087
LOC108206735	LOC108206270	0.841526	3.92571e-06	-5.40608
LOC108214439	LOC108206270	0.796675	0.000640696	-3.19335
LOC108227310	LOC108206270	0.808825	0.000184328	-3.73441
LOC108210741	LOC108206270	0.84841	1.56119e-06	-5.80654
LOC108196459	LOC108206270	0.919809	2.04139e-12	-11.6901
LOC108193560	LOC108206270	0.777098	0.00403002	-2.39469
LOC108227329	LOC108206613	0.884422	5.19737e-09	-8.28422
LOC108218586	LOC108206613	0.816446	8.05476e-05	-4.09395
LOC108194135	LOC108206613	0.880189	1.11458e-08	-7.95289
LOC108222953	LOC108206613	0.91146	1.73311e-11	-10.7612
LOC108215014	LOC108206613	0.830104	1.65198e-05	-4.782
LOC108208530	LOC108206613	0.827394	2.28735e-05	-4.64067
XLOC_033393	LOC108206613	0.81521	9.23572e-05	-4.03453
LOC108199579	LOC108206613	0.821392	4.60973e-05	-4.33632
LOC108224670	LOC108206613	0.799625	0.000477173	-3.32132
LOC108206735	LOC108206613	0.831777	1.34745e-05	-4.87049
LOC108192923	LOC108206613	0.809219	0.000176756	-3.75262
LOC108214439	LOC108206613	0.820958	4.84425e-05	-4.31477
LOC108227310	LOC108206613	0.769626	0.00774546	-2.11095
LOC108196459	LOC108206613	0.847602	1.74351e-06	-5.75858
LOC108193560	LOC108206613	0.874039	3.21349e-08	-7.49302
LOC108192978	LOC108206613	0.773595	0.00549149	-2.26031
LOC108206270	LOC108206613	0.872726	3.99958e-08	-7.39799
LOC108227329	LOC108205381	0.821706	4.44691e-05	-4.35194
LOC108218586	LOC108205381	0.805493	0.00026166	-3.58226
LOC108194135	LOC108205381	0.77873	0.0034823	-2.45813
LOC108222953	LOC108205381	0.789199	0.00132326	-2.87835
LOC108215014	LOC108205381	0.888395	2.47006e-09	-8.60729
XLOC_033393	LOC108205381	0.891863	1.26082e-09	-8.89935
LOC108199579	LOC108205381	0.831432	1.40554e-05	-4.85216
LOC108224670	LOC108205381	0.865036	1.3756e-07	-6.86151
LOC108206735	LOC108205381	0.817413	7.23213e-05	-4.14073
LOC108192923	LOC108205381	0.837647	6.4753e-06	-5.18874
LOC108214439	LOC108205381	0.831081	1.46712e-05	-4.83354
LOC108227310	LOC108205381	0.884892	4.76605e-09	-8.32184
LOC108196459	LOC108205381	0.773997	0.00530112	-2.27563
LOC108193560	LOC108205381	0.914649	7.85691e-12	-11.1047
LOC108206270	LOC108205381	0.797387	0.000596963	-3.22405
LOC108206613	LOC108205381	0.836834	7.17908e-06	-5.14393
LOC108227329	LOC108195931	0.879482	1.26259e-08	-7.89874
LOC108218586	LOC108195931	0.932849	4.32645e-14	-13.3639
LOC108194135	LOC108195931	0.890402	1.67863e-09	-8.77505
LOC108222953	LOC108195931	0.781608	0.00268316	-2.57135
LOC108215014	LOC108195931	0.805216	0.000269328	-3.56972
LOC108208530	LOC108195931	0.8233	3.69979e-05	-4.43182
LOC108199579	LOC108195931	0.825959	2.71089e-05	-4.56689
LOC108206735	LOC108195931	0.826819	2.44902e-05	-4.61101
LOC108192923	LOC108195931	0.840417	4.53567e-06	-5.34336
LOC108214439	LOC108195931	0.829792	1.71555e-05	-4.7656
LOC108227310	LOC108195931	0.866732	1.05455e-07	-6.97693
LOC108196459	LOC108195931	0.887039	3.19384e-09	-8.49569
LOC108193560	LOC108195931	0.767521	0.0092694	-2.03295
LOC108206270	LOC108195931	0.89172	1.29702e-09	-8.88705
LOC108206613	LOC108195931	0.780961	0.00284602	-2.54576
LOC108205381	LOC108195931	0.824155	3.34976e-05	-4.47499
LOC108227329	LOC108209507	0.819335	5.8259e-05	-4.23464
LOC108218586	LOC108209507	0.802663	0.000350502	-3.45531
LOC108194135	LOC108209507	0.892498	1.11211e-09	-8.95385
LOC108208530	LOC108209507	0.916208	5.27781e-12	-11.2775
LOC108206735	LOC108209507	0.768613	0.00844652	-2.07332
LOC108210741	LOC108209507	0.8545	6.6417e-07	-6.17772
LOC108196459	LOC108209507	0.889068	2.17187e-09	-8.66317
LOC108206270	LOC108209507	0.945329	4.83606e-16	-15.3155
LOC108206613	LOC108209507	0.792521	0.00096219	-3.01674
LOC108195931	LOC108209507	0.861309	2.43633e-07	-6.61326
LOC108227329	LOC108205659	0.848478	1.54662e-06	-5.81062
LOC108222953	LOC108205659	0.776384	0.00429431	-2.36711
LOC108215014	LOC108205659	0.769939	0.00753974	-2.12264
LOC108199579	LOC108205659	0.775504	0.00464258	-2.33324
LOC108224670	LOC108205659	0.798862	0.000515218	-3.28801
LOC108193560	LOC108205659	0.797389	0.000596865	-3.22412
LOC108192978	LOC108205659	0.842097	3.64254e-06	-5.4386
LOC108206613	LOC108205659	0.906401	5.7306e-11	-10.2418
LOC108205381	LOC108205659	0.772326	0.00613408	-2.21225
LOC108227329	LOC108202760	0.789116	0.00133375	-2.87493
LOC108218586	LOC108202760	0.836242	7.73705e-06	-5.11142
LOC108215014	LOC108202760	0.873266	3.65654e-08	-7.43693
XLOC_033393	LOC108202760	0.823703	3.53038e-05	-4.45218
LOC108199579	LOC108202760	0.905062	7.77472e-11	-10.1093
LOC108224670	LOC108202760	0.920509	1.68859e-12	-11.7725
LOC108192923	LOC108202760	0.783726	0.00220925	-2.65575
LOC108214439	LOC108202760	0.905808	6.56273e-11	-10.1829
LOC108227310	LOC108202760	0.860029	2.95362e-07	-6.52965
LOC108193560	LOC108202760	0.804867	0.000279267	-3.55398
LOC108206613	LOC108202760	0.770646	0.00709468	-2.14907
LOC108205381	LOC108202760	0.824948	3.05323e-05	-4.51524
LOC108205659	LOC108202760	0.789832	0.00124586	-2.90453
LOC108227329	LOC108219710	0.890078	1.78735e-09	-8.74779
LOC108218586	LOC108219710	0.831783	1.34659e-05	-4.87077
LOC108194135	LOC108219710	0.843155	3.16861e-06	-5.49913
LOC108208530	LOC108219710	0.815447	8.9978e-05	-4.04586
LOC108196459	LOC108219710	0.854061	7.07279e-07	-6.15041
LOC108206270	LOC108219710	0.880769	1.00572e-08	-7.99752
LOC108206613	LOC108219710	0.806247	0.000241858	-3.61644
LOC108195931	LOC108219710	0.774868	0.00491058	-2.30887
LOC108209507	LOC108219710	0.813412	0.000112504	-3.94883
LOC108205659	LOC108203083	0.788962	0.00135334	-2.86859
LOC108215014	LOC108211011	0.854224	6.90924e-07	-6.16057
XLOC_033393	LOC108211011	0.835441	8.55747e-06	-5.06765
LOC108199579	LOC108211011	0.83889	5.52361e-06	-5.25778
LOC108192923	LOC108211011	0.855213	5.99394e-07	-6.22229
LOC108193560	LOC108211011	0.812786	0.00012044	-3.91923
LOC108192978	LOC108211011	0.82461	3.17622e-05	-4.49809
LOC108206613	LOC108211011	0.796353	0.000661424	-3.17952
LOC108205659	LOC108211011	0.767168	0.00955099	-2.01995
LOC108227329	LOC108197537	0.825619	2.82192e-05	-4.54946
LOC108218586	LOC108197537	0.834938	9.11307e-06	-5.04034
LOC108222953	LOC108197537	0.7976	0.000584439	-3.23326
LOC108215014	LOC108197537	0.98138	2.10628e-26	-25.6765
XLOC_033393	LOC108197537	0.972267	1.49673e-22	-21.8249
LOC108199579	LOC108197537	0.92723	2.48582e-13	-12.6045
LOC108224670	LOC108197537	0.907184	4.78337e-11	-10.3203
LOC108204858	LOC108197537	0.770443	0.00722027	-2.14145
LOC108206735	LOC108197537	0.812988	0.000117819	-3.92878
LOC108192923	LOC108197537	0.940604	2.9696e-15	-14.5273
LOC108214439	LOC108197537	0.884957	4.70905e-09	-8.32707
LOC108227310	LOC108197537	0.894402	7.59473e-10	-9.11949
LOC108193560	LOC108197537	0.948004	1.60881e-16	-15.7935
LOC108192978	LOC108197537	0.786464	0.00171281	-2.76629
LOC108206613	LOC108197537	0.82983	1.70764e-05	-4.7676
LOC108205381	LOC108197537	0.910028	2.44898e-11	-10.611
LOC108195931	LOC108197537	0.790881	0.00112687	-2.94813
LOC108202760	LOC108197537	0.855171	6.03017e-07	-6.21967
LOC108211011	LOC108197537	0.853735	7.40979e-07	-6.13019
LOC108194135	LOC108206455	0.840395	4.54872e-06	-5.34211
LOC108208530	LOC108206455	0.888409	2.46367e-09	-8.60842
LOC108210741	LOC108206455	0.855085	6.1052e-07	-6.2143
LOC108196459	LOC108206455	0.841832	3.77127e-06	-5.42351
LOC108206270	LOC108206455	0.872957	3.84917e-08	-7.41463
LOC108209507	LOC108206455	0.953179	1.60633e-17	-16.7942
LOC108218586	LOC108203972	0.783249	0.00230857	-2.63666
LOC108215014	LOC108203972	0.838284	5.9699e-06	-5.22403
XLOC_033393	LOC108203972	0.783826	0.00218897	-2.65976
LOC108199579	LOC108203972	0.856987	4.63259e-07	-6.33418
LOC108224670	LOC108203972	0.849114	1.41694e-06	-5.84865
LOC108192923	LOC108203972	0.791018	0.00111218	-2.95382
LOC108214439	LOC108203972	0.863095	1.85662e-07	-6.73128
LOC108193560	LOC108203972	0.776149	0.00438457	-2.35807
LOC108192978	LOC108203972	0.783319	0.0022936	-2.63948
LOC108206613	LOC108203972	0.781281	0.00276427	-2.55842
LOC108205659	LOC108203972	0.797295	0.000602427	-3.2201
LOC108202760	LOC108203972	0.817686	7.01408e-05	-4.15403
LOC108197537	LOC108203972	0.803357	0.00032639	-3.48626
LOC108227329	LOC108218758	0.90437	9.08822e-11	-10.0415
LOC108218586	LOC108218758	0.866305	1.12788e-07	-6.94774
LOC108194135	LOC108218758	0.899475	2.65e-10	-9.57675
LOC108208530	LOC108218758	0.901405	1.74946e-10	-9.7571
LOC108206735	LOC108218758	0.809538	0.00017086	-3.76736
LOC108196459	LOC108218758	0.892051	1.21497e-09	-8.91544
LOC108206270	LOC108218758	0.93048	9.20563e-14	-13.0359
LOC108206613	LOC108218758	0.817799	6.92605e-05	-4.15951
LOC108195931	LOC108218758	0.906581	5.49847e-11	-10.2598
LOC108209507	LOC108218758	0.922608	9.45762e-13	-12.0242
LOC108219710	LOC108218758	0.878232	1.57103e-08	-7.80382
LOC108206455	LOC108218758	0.857929	4.03439e-07	-6.39422
LOC108227329	LOC108215276	0.836516	7.47421e-06	-5.12643
LOC108222953	LOC108215276	0.786983	0.00163135	-2.78745
LOC108215014	LOC108215276	0.788151	0.00146144	-2.83522
LOC108199579	LOC108215276	0.795878	0.000693179	-3.15915
LOC108224670	LOC108215276	0.811103	0.000144484	-3.84018
LOC108193560	LOC108215276	0.80639	0.000238267	-3.62294
LOC108192978	LOC108215276	0.822289	4.15846e-05	-4.38107
LOC108206613	LOC108215276	0.898967	2.95204e-10	-9.52988
LOC108205381	LOC108215276	0.780309	0.00301967	-2.52004
LOC108205659	LOC108215276	0.980635	5.04853e-26	-25.2968
LOC108202760	LOC108215276	0.800755	0.00042571	-3.37089
LOC108211011	LOC108215276	0.779682	0.00319584	-2.49542
LOC108197537	LOC108215276	0.785115	0.00194256	-2.71163
LOC108203972	LOC108215276	0.813982	0.000105704	-3.97591
LOC108227329	LOC108195869	0.816722	7.81132e-05	-4.10728
LOC108218586	LOC108195869	0.810839	0.000148647	-3.82784
LOC108194135	LOC108195869	0.883113	6.60041e-09	-8.18043
LOC108222953	LOC108195869	0.847339	1.80724e-06	-5.74298
LOC108208530	LOC108195869	0.841739	3.81779e-06	-5.41819
LOC108206735	LOC108195869	0.800467	0.000438295	-3.35823
LOC108192923	LOC108195869	0.770614	0.00711467	-2.14785
LOC108210741	LOC108195869	0.807349	0.000215458	-3.66664
LOC108196459	LOC108195869	0.888928	2.23092e-09	-8.65152
LOC108206270	LOC108195869	0.852235	9.16759e-07	-6.03774
LOC108206613	LOC108195869	0.866461	1.1006e-07	-6.95837
LOC108195931	LOC108195869	0.805983	0.000248621	-3.60446
LOC108209507	LOC108195869	0.817397	7.24479e-05	-4.13997
LOC108219710	LOC108195869	0.800666	0.000429582	-3.36695
LOC108206455	LOC108195869	0.794861	0.000766065	-3.11573
LOC108218758	LOC108195869	0.813242	0.000114604	-3.9408
LOC108210741	LOC108227245	0.78482	0.0019964	-2.69975
LOC108215014	LOC108220607	0.852623	8.67788e-07	-6.06159
XLOC_033393	LOC108220607	0.844288	2.72599e-06	-5.56448
LOC108199579	LOC108220607	0.821277	4.67069e-05	-4.33062
LOC108224670	LOC108220607	0.825389	2.89932e-05	-4.5377
LOC108192923	LOC108220607	0.796774	0.000634442	-3.19761
LOC108214439	LOC108220607	0.782803	0.00240501	-2.61888
LOC108227310	LOC108220607	0.831649	1.36883e-05	-4.86365
LOC108193560	LOC108220607	0.815179	9.26769e-05	-4.03303
LOC108205381	LOC108220607	0.863208	1.82466e-07	-6.73882
LOC108202760	LOC108220607	0.79353	0.000872427	-3.05927
LOC108197537	LOC108220607	0.869749	6.51246e-08	-7.18626
LOC108227329	LOC108211573	0.820683	4.99867e-05	-4.30115
LOC108218586	LOC108211573	0.876731	2.03571e-08	-7.69128
LOC108194135	LOC108211573	0.856626	4.88281e-07	-6.31133
LOC108208530	LOC108211573	0.800928	0.000418316	-3.3785
LOC108206735	LOC108211573	0.788358	0.00143308	-2.84373
LOC108196459	LOC108211573	0.872861	3.91124e-08	-7.40769
LOC108206270	LOC108211573	0.848143	1.61924e-06	-5.79069
LOC108195931	LOC108211573	0.947931	1.65935e-16	-15.7801
LOC108209507	LOC108211573	0.852473	8.86452e-07	-6.05234
LOC108219710	LOC108211573	0.767909	0.0089682	-2.04729
LOC108206455	LOC108211573	0.805959	0.000249259	-3.60335
LOC108218758	LOC108211573	0.889378	2.04615e-09	-8.68906
LOC108195869	LOC108211573	0.829534	1.7699e-05	-4.75205
LOC108227329	LOC108223489	0.880058	1.14073e-08	-7.94282
LOC108218586	LOC108223489	0.894898	6.86708e-10	-9.16323
LOC108194135	LOC108223489	0.923467	7.42537e-13	-12.1293
LOC108222953	LOC108223489	0.781168	0.00279296	-2.55393
LOC108208530	LOC108223489	0.905033	7.8259e-11	-10.1065
LOC108199579	LOC108223489	0.790126	0.00121131	-2.91674
LOC108206735	LOC108223489	0.835008	9.03415e-06	-5.04411
LOC108192923	LOC108223489	0.77791	0.00374794	-2.42621
LOC108214439	LOC108223489	0.811513	0.000138247	-3.85934
LOC108227310	LOC108223489	0.809247	0.000176231	-3.75392
LOC108210741	LOC108223489	0.76824	0.00871953	-2.05951
LOC108196459	LOC108223489	0.896338	5.11407e-10	-9.29123
LOC108206270	LOC108223489	0.947296	2.16498e-16	-15.6645
LOC108206613	LOC108223489	0.825754	2.77741e-05	-4.55636
LOC108205381	LOC108223489	0.804774	0.000281978	-3.54979
LOC108195931	LOC108223489	0.925218	4.49373e-13	-12.3474
LOC108209507	LOC108223489	0.942235	1.61499e-15	-14.7918
LOC108219710	LOC108223489	0.850329	1.1975e-06	-5.92172
LOC108206455	LOC108223489	0.855599	5.6688e-07	-6.24651
LOC108218758	LOC108223489	0.936994	1.07821e-14	-13.9673
LOC108195869	LOC108223489	0.817954	6.80669e-05	-4.16706
LOC108211573	LOC108223489	0.886542	3.5066e-09	-8.45511
LOC108215014	LOC108200255	0.830679	1.54061e-05	-4.81231
XLOC_033393	LOC108200255	0.815223	9.22324e-05	-4.03512
LOC108199579	LOC108200255	0.824867	3.0823e-05	-4.51112
LOC108224670	LOC108200255	0.832614	1.21597e-05	-4.91508
LOC108204858	LOC108200255	0.86897	7.38365e-08	-7.13173
LOC108214439	LOC108200255	0.81074	0.000150228	-3.82325
LOC108193560	LOC108200255	0.803677	0.000315826	-3.50055
LOC108192978	LOC108200255	0.777746	0.00380337	-2.41983
LOC108205381	LOC108200255	0.77242	0.00608443	-2.21578
LOC108202760	LOC108200255	0.802379	0.000360831	-3.4427
LOC108197537	LOC108200255	0.819516	5.70801e-05	-4.24352
LOC108203972	LOC108200255	0.81746	7.19378e-05	-4.14304
LOC108227329	LOC108204319	0.834691	9.3989e-06	-5.02692
LOC108218586	LOC108204319	0.842557	3.42865e-06	-5.46488
LOC108194135	LOC108204319	0.872884	3.89651e-08	-7.40932
LOC108222953	LOC108204319	0.794728	0.000776087	-3.11009
LOC108215014	LOC108204319	0.80696	0.00022444	-3.6489
LOC108208530	LOC108204319	0.829856	1.70234e-05	-4.76895
XLOC_033393	LOC108204319	0.779725	0.00318361	-2.49708
LOC108199579	LOC108204319	0.816568	7.94597e-05	-4.09985
LOC108206735	LOC108204319	0.830191	1.63468e-05	-4.78657
LOC108192923	LOC108204319	0.820295	5.22507e-05	-4.28191
LOC108214439	LOC108204319	0.809938	0.000163722	-3.78589
LOC108196459	LOC108204319	0.868345	8.16189e-08	-7.08821
LOC108193560	LOC108204319	0.787356	0.00157513	-2.80268
LOC108206270	LOC108204319	0.857978	4.00531e-07	-6.39736
LOC108206613	LOC108204319	0.855408	5.82769e-07	-6.2345
LOC108205381	LOC108204319	0.794518	0.000792265	-3.10113
LOC108195931	LOC108204319	0.848771	1.48554e-06	-5.82812
LOC108209507	LOC108204319	0.775801	0.00452207	-2.34466
LOC108219710	LOC108204319	0.806149	0.000244344	-3.612
LOC108197537	LOC108204319	0.803044	0.000337056	-3.4723
LOC108218758	LOC108204319	0.803269	0.000329351	-3.48234
LOC108195869	LOC108204319	0.842245	3.57244e-06	-5.44704
LOC108211573	LOC108204319	0.78911	0.00133442	-2.87471
LOC108223489	LOC108204319	0.842483	3.46239e-06	-5.46062
LOC108222953	LOC108194368	0.767121	0.00958882	-2.01823
LOC108215014	LOC108194368	0.857079	4.57038e-07	-6.34005
XLOC_033393	LOC108194368	0.84804	1.64239e-06	-5.78452
LOC108199579	LOC108194368	0.839844	4.88515e-06	-5.31112
LOC108224670	LOC108194368	0.8466	1.99812e-06	-5.69938
LOC108192923	LOC108194368	0.799664	0.000475335	-3.323
LOC108214439	LOC108194368	0.792694	0.00094623	-3.024
LOC108227310	LOC108194368	0.785257	0.00191698	-2.71738
LOC108193560	LOC108194368	0.824774	3.11616e-05	-4.50638
LOC108205381	LOC108194368	0.794713	0.000777233	-3.10945
LOC108197537	LOC108194368	0.859423	3.23328e-07	-6.49036
LOC108220607	LOC108194368	0.836443	7.54296e-06	-5.12246
LOC108200255	LOC108194368	0.856758	4.79003e-07	-6.31966
LOC108218586	LOC108204499	0.774977	0.00486363	-2.31304
LOC108194135	LOC108204499	0.862767	1.95217e-07	-6.70948
LOC108208530	LOC108204499	0.868051	8.55474e-08	-7.06779
LOC108210741	LOC108204499	0.852869	8.38125e-07	-6.07669
LOC108196459	LOC108204499	0.870408	5.85279e-08	-7.23264
LOC108206270	LOC108204499	0.907504	4.44145e-11	-10.3525
LOC108195931	LOC108204499	0.86155	2.34932e-07	-6.62906
LOC108209507	LOC108204499	0.975112	1.35018e-23	-22.8696
LOC108206455	LOC108204499	0.94855	1.27578e-16	-15.8942
LOC108218758	LOC108204499	0.876418	2.14781e-08	-7.668
LOC108195869	LOC108204499	0.773732	0.00542555	-2.26556
LOC108211573	LOC108204499	0.869748	6.51316e-08	-7.18621
LOC108223489	LOC108204499	0.925274	4.42128e-13	-12.3545
LOC108208530	LOC108205957	0.827093	2.37058e-05	-4.62515
LOC108206270	LOC108205957	0.770087	0.00744439	-2.12817
LOC108209507	LOC108205957	0.811491	0.000138575	-3.85831
LOC108218758	LOC108205957	0.77892	0.00342312	-2.46558
LOC108223489	LOC108205957	0.857353	4.39057e-07	-6.35748
LOC108204499	LOC108205957	0.788284	0.00144318	-2.84068
LOC108192978	LOC108212029	-0.77839	0.00359025	-2.44488
LOC108205659	LOC108212029	-0.767664	0.00915725	-2.03824
LOC108203083	LOC108212029	-0.785273	0.00191406	-2.71804
LOC108218586	LOC108223941	0.816899	7.65843e-05	-4.11586
LOC108215014	LOC108223941	0.95126	3.88548e-17	-16.4106
XLOC_033393	LOC108223941	0.89436	7.65885e-10	-9.11584
LOC108199579	LOC108223941	0.945373	4.75006e-16	-15.3233
LOC108224670	LOC108223941	0.899361	2.71528e-10	-9.56619
LOC108192923	LOC108223941	0.89998	2.37928e-10	-9.62355
LOC108214439	LOC108223941	0.894218	7.88143e-10	-9.10339
LOC108227310	LOC108223941	0.857291	4.43105e-07	-6.35349
LOC108193560	LOC108223941	0.845274	2.3893e-06	-5.62173
LOC108205381	LOC108223941	0.836374	7.60968e-06	-5.11863
LOC108202760	LOC108223941	0.889976	1.823e-09	-8.73921
LOC108211011	LOC108223941	0.808324	0.000194373	-3.71136
LOC108197537	LOC108223941	0.932717	4.51656e-14	-13.3452
LOC108203972	LOC108223941	0.781108	0.00280831	-2.55155
LOC108220607	LOC108223941	0.872915	3.8762e-08	-7.41159
LOC108200255	LOC108223941	0.797302	0.000602021	-3.22039
LOC108194368	LOC108223941	0.8404	4.54584e-06	-5.34239
LOC108227329	LOC108224479	0.833408	1.10236e-05	-4.95768
LOC108218586	LOC108224479	0.78121	0.00278238	-2.55558
LOC108215014	LOC108224479	0.829603	1.75526e-05	-4.75566
XLOC_033393	LOC108224479	0.818265	6.57322e-05	-4.18222
LOC108199579	LOC108224479	0.8109	0.000147679	-3.83068
LOC108224670	LOC108224479	0.866109	1.16318e-07	-6.93435
LOC108214439	LOC108224479	0.822032	4.28299e-05	-4.36825
LOC108227310	LOC108224479	0.820798	4.93359e-05	-4.30684
LOC108193560	LOC108224479	0.828682	1.96083e-05	-4.70756
LOC108192978	LOC108224479	0.82962	1.75157e-05	-4.75657
LOC108206613	LOC108224479	0.811324	0.000141088	-3.85051
LOC108205381	LOC108224479	0.78721	0.00159694	-2.79671
LOC108205659	LOC108224479	0.78362	0.00223082	-2.65154
LOC108202760	LOC108224479	0.794263	0.000812237	-3.09032
LOC108197537	LOC108224479	0.823827	3.48003e-05	-4.45842
LOC108203972	LOC108224479	0.767034	0.00966014	-2.01502
LOC108215276	LOC108224479	0.78362	0.00223092	-2.65152
LOC108220607	LOC108224479	0.803983	0.000306015	-3.51426
LOC108194368	LOC108224479	0.80782	0.000205009	-3.68823
LOC108223941	LOC108224479	0.7964	0.000658375	-3.18153
LOC108194135	LOC108196162	0.824398	3.25604e-05	-4.48731
LOC108222953	LOC108196162	0.866659	1.06679e-07	-6.97192
LOC108199579	LOC108196162	0.783122	0.00233571	-2.63158
LOC108214439	LOC108196162	0.787768	0.00151518	-2.81954
LOC108206613	LOC108196162	0.819235	5.89206e-05	-4.22973
LOC108222953	XLOC_018574	0.776508	0.00424713	-2.3719
LOC108215014	XLOC_018574	0.892208	1.17789e-09	-8.92889
XLOC_033393	XLOC_018574	0.920447	1.71718e-12	-11.7652
LOC108199579	XLOC_018574	0.845296	2.38239e-06	-5.62299
LOC108224670	XLOC_018574	0.859103	3.39091e-07	-6.46968
LOC108192923	XLOC_018574	0.846942	1.90749e-06	-5.71954
LOC108214439	XLOC_018574	0.81898	6.06477e-05	-4.21719
LOC108227310	XLOC_018574	0.849265	1.38771e-06	-5.8577
LOC108193560	XLOC_018574	0.892245	1.16912e-09	-8.93214
LOC108205381	XLOC_018574	0.876057	2.2844e-08	-7.64123
LOC108202760	XLOC_018574	0.791056	0.00110815	-2.9554
LOC108197537	XLOC_018574	0.915666	6.06572e-12	-11.2171
LOC108220607	XLOC_018574	0.838474	5.82616e-06	-5.23462
LOC108200255	XLOC_018574	0.780649	0.00292783	-2.53345
LOC108194368	XLOC_018574	0.88103	9.59992e-09	-8.01773
LOC108223941	XLOC_018574	0.876534	2.1058e-08	-7.67658
LOC108205659	LOC108216647	0.830764	1.52489e-05	-4.81676
LOC108215276	LOC108216647	0.795329	0.000731639	-3.1357
LOC108212029	LOC108216647	-0.824572	3.19053e-05	-4.49614
LOC108194135	LOC108223265	0.796967	0.00062237	-3.20595
LOC108208530	LOC108223265	0.808652	0.000187729	-3.72647
LOC108210741	LOC108223265	0.85331	7.87215e-07	-6.10391
LOC108196459	LOC108223265	0.770458	0.0072105	-2.14203
LOC108206270	LOC108223265	0.810026	0.000162181	-3.79
LOC108209507	LOC108223265	0.874147	3.15574e-08	-7.5009
LOC108206455	LOC108223265	0.86651	1.09216e-07	-6.96171
LOC108223489	LOC108223265	0.771772	0.00643644	-2.19135
LOC108204499	LOC108223265	0.839983	4.79782e-06	-5.31896
LOC108227329	LOC108215375	0.767109	0.00959904	-2.01777
LOC108215014	LOC108215375	0.807013	0.0002232	-3.65131
XLOC_033393	LOC108215375	0.827979	2.1332e-05	-4.67097
LOC108199579	LOC108215375	0.780327	0.00301464	-2.52076
LOC108224670	LOC108215375	0.871733	4.71258e-08	-7.32674
LOC108204858	LOC108215375	0.767213	0.00951424	-2.02163
LOC108214439	LOC108215375	0.7833	0.00229766	-2.63871
LOC108227310	LOC108215375	0.830191	1.63469e-05	-4.78657
LOC108193560	LOC108215375	0.858899	3.49522e-07	-6.45653
LOC108192978	LOC108215375	0.801003	0.00041516	-3.38178
LOC108205381	LOC108215375	0.778576	0.0035308	-2.45213
LOC108202760	LOC108215375	0.799442	0.000486048	-3.31332
LOC108197537	LOC108215375	0.824193	3.3348e-05	-4.47693
LOC108203972	LOC108215375	0.834981	9.06442e-06	-5.04266
LOC108200255	LOC108215375	0.867945	8.69969e-08	-7.0605
LOC108194368	LOC108215375	0.835898	8.08006e-06	-5.09259
LOC108224479	LOC108215375	0.841301	4.04283e-06	-5.39331
XLOC_018574	LOC108215375	0.794554	0.000789423	-3.10269
LOC108192978	LOC108209701	0.78934	0.00130557	-2.8842
LOC108203972	LOC108209701	0.822045	4.2768e-05	-4.36888
LOC108200255	LOC108209701	0.767109	0.00959861	-2.01779
LOC108227329	LOC108219921	0.923995	6.38896e-13	-12.1946
LOC108218586	LOC108219921	0.934043	2.9261e-14	-13.5337
LOC108194135	LOC108219921	0.869057	7.28096e-08	-7.13781
LOC108215014	LOC108219921	0.820256	5.24803e-05	-4.28
LOC108208530	LOC108219921	0.789777	0.00125234	-2.90228
LOC108199579	LOC108219921	0.855299	5.91972e-07	-6.2277
LOC108224670	LOC108219921	0.790783	0.00113752	-2.94404
LOC108206735	LOC108219921	0.843763	2.92329e-06	-5.53413
LOC108192923	LOC108219921	0.810571	0.000152989	-3.81534
LOC108214439	LOC108219921	0.860672	2.68227e-07	-6.5715
LOC108227310	LOC108219921	0.84234	3.52828e-06	-5.45244
LOC108196459	LOC108219921	0.833887	1.03886e-05	-4.98344
LOC108193560	LOC108219921	0.788962	0.00135333	-2.8686
LOC108206270	LOC108219921	0.904659	8.51642e-11	-10.0697
LOC108206613	LOC108219921	0.821805	4.39634e-05	-4.35691
LOC108205381	LOC108219921	0.784518	0.00205318	-2.68757
LOC108195931	LOC108219921	0.885144	4.54928e-09	-8.34206
LOC108209507	LOC108219921	0.803325	0.000327487	-3.48481
LOC108205659	LOC108219921	0.800315	0.000445126	-3.35152
LOC108202760	LOC108219921	0.808508	0.000190635	-3.7198
LOC108219710	LOC108219921	0.831402	1.41075e-05	-4.85055
LOC108197537	LOC108219921	0.798056	0.000558465	-3.253
LOC108203972	LOC108219921	0.779696	0.00319188	-2.49595
LOC108218758	LOC108219921	0.874319	3.06586e-08	-7.51345
LOC108215276	LOC108219921	0.772676	0.00595033	-2.22546
LOC108195869	LOC108219921	0.79562	0.000711051	-3.1481
LOC108211573	LOC108219921	0.827226	2.33343e-05	-4.632
LOC108223489	LOC108219921	0.908466	3.54659e-11	-10.4502
LOC108204319	LOC108219921	0.830034	1.66599e-05	-4.77833
LOC108204499	LOC108219921	0.78626	0.00174567	-2.75804
LOC108224479	LOC108219921	0.775695	0.00456445	-2.34061
LOC108227329	LOC108228168	0.772537	0.00602252	-2.22022
LOC108194135	LOC108228168	0.859589	3.15427e-07	-6.5011
LOC108208530	LOC108228168	0.9118	1.59514e-11	-10.7972
LOC108210741	LOC108228168	0.877212	1.8743e-08	-7.72716
LOC108196459	LOC108228168	0.875292	2.60168e-08	-7.58475
LOC108206270	LOC108228168	0.909271	2.93294e-11	-10.5327
LOC108195931	LOC108228168	0.829383	1.80232e-05	-4.74417
LOC108209507	LOC108228168	0.972888	9.04535e-23	-22.0436
LOC108219710	LOC108228168	0.792744	0.000941592	-3.02614
LOC108206455	LOC108228168	0.961924	1.6802e-19	-18.7746
LOC108218758	LOC108228168	0.889256	2.09461e-09	-8.6789
LOC108195869	LOC108228168	0.858631	3.6369e-07	-6.43927
LOC108211573	LOC108228168	0.867713	9.02775e-08	-7.04442
LOC108223489	LOC108228168	0.896112	5.35844e-10	-9.27096
LOC108204499	LOC108228168	0.955561	5.08713e-18	-17.2935
LOC108205957	LOC108228168	0.796085	0.000679155	-3.16803
LOC108223265	LOC108228168	0.857127	4.53844e-07	-6.34309
LOC108227329	LOC108209287	0.800284	0.000446483	-3.3502
LOC108218586	LOC108209287	0.841024	4.19112e-06	-5.37767
LOC108215014	LOC108209287	0.891242	1.42457e-09	-8.84632
XLOC_033393	LOC108209287	0.824641	3.16478e-05	-4.49966
LOC108199579	LOC108209287	0.919023	2.52125e-12	-11.5984
LOC108224670	LOC108209287	0.864243	1.55578e-07	-6.80805
LOC108204858	LOC108209287	0.779912	0.00313011	-2.50444
LOC108192923	LOC108209287	0.833146	1.13875e-05	-4.94357
LOC108214439	LOC108209287	0.913648	1.01049e-11	-10.9955
LOC108227310	LOC108209287	0.832462	1.2389e-05	-4.90696
LOC108193560	LOC108209287	0.811114	0.000144309	-3.84071
LOC108192978	LOC108209287	0.814024	0.000105216	-3.97792
LOC108202760	LOC108209287	0.843497	3.02844e-06	-5.51878
LOC108197537	LOC108209287	0.861244	2.46045e-07	-6.60899
LOC108203972	LOC108209287	0.913278	1.10825e-11	-10.9554
LOC108215276	LOC108209287	0.767505	0.00928171	-2.03237
LOC108200255	LOC108209287	0.817889	6.85646e-05	-4.1639
LOC108194368	LOC108209287	0.807092	0.000221365	-3.65489
LOC108223941	LOC108209287	0.868675	7.74231e-08	-7.11113
LOC108224479	LOC108209287	0.833561	1.08174e-05	-4.96588
XLOC_018574	LOC108209287	0.778292	0.0036219	-2.44106
LOC108215375	LOC108209287	0.844632	2.60368e-06	-5.58441
LOC108209701	LOC108209287	0.857548	4.26707e-07	-6.36987
LOC108219921	LOC108209287	0.801766	0.000384135	-3.41552
LOC108227329	LOC108227431	0.779989	0.00310849	-2.50745
LOC108215014	LOC108227431	0.777948	0.00373519	-2.42769
LOC108199579	LOC108227431	0.819265	5.8725e-05	-4.23118
LOC108224670	LOC108227431	0.811154	0.000143693	-3.84257
LOC108214439	LOC108227431	0.781712	0.00265772	-2.57549
LOC108192978	LOC108227431	0.891402	1.38069e-09	-8.8599
LOC108206613	LOC108227431	0.771633	0.00651439	-2.18613
LOC108205659	LOC108227431	0.865777	1.22538e-07	-6.91173
LOC108202760	LOC108227431	0.850338	1.19588e-06	-5.92231
LOC108203972	LOC108227431	0.823312	3.69472e-05	-4.43242
LOC108215276	LOC108227431	0.855087	6.10342e-07	-6.21443
LOC108200255	LOC108227431	0.83367	1.06715e-05	-4.97177
LOC108212029	LOC108227431	-0.796729	0.000637287	-3.19567
LOC108224479	LOC108227431	0.796694	0.000639444	-3.1942
LOC108216647	LOC108227431	0.7895	0.00128582	-2.89082
LOC108215375	LOC108227431	0.830668	1.5428e-05	-4.81169
LOC108209287	LOC108227431	0.828054	2.11418e-05	-4.67486
LOC108215014	LOC108209751	0.83231	1.26218e-05	-4.89888
LOC108199579	LOC108209751	0.837737	6.40172e-06	-5.1937
LOC108224670	LOC108209751	0.774063	0.00527048	-2.27815
LOC108192923	LOC108209751	0.778396	0.00358815	-2.44513
LOC108214439	LOC108209751	0.849758	1.2962e-06	-5.88733
LOC108227310	LOC108209751	0.826444	2.56024e-05	-4.59172
LOC108202760	LOC108209751	0.829189	1.84505e-05	-4.73399
LOC108197537	LOC108209751	0.803896	0.00030878	-3.51035
LOC108223941	LOC108209751	0.871367	5.00412e-08	-7.30067
LOC108209287	LOC108209751	0.766642	0.0099859	-2.00061
LOC108194135	LOC108210994	0.858543	3.6848e-07	-6.43359
LOC108208530	LOC108210994	0.935315	1.91394e-14	-13.7181
LOC108210741	LOC108210994	0.836644	7.35441e-06	-5.13345
LOC108196459	LOC108210994	0.85912	3.3824e-07	-6.47077
LOC108206270	LOC108210994	0.890679	1.59026e-09	-8.79853
LOC108195931	LOC108210994	0.812577	0.000123199	-3.90939
LOC108209507	LOC108210994	0.962848	9.76366e-20	-19.0104
LOC108219710	LOC108210994	0.76741	0.00935685	-2.02887
LOC108206455	LOC108210994	0.956672	2.91142e-18	-17.5359
LOC108218758	LOC108210994	0.898439	3.30063e-10	-9.4814
LOC108195869	LOC108210994	0.811732	0.000135007	-3.86964
LOC108211573	LOC108210994	0.83677	7.23756e-06	-5.14041
LOC108223489	LOC108210994	0.903953	9.9775e-11	-10.001
LOC108204499	LOC108210994	0.946284	3.28528e-16	-15.4834
LOC108205957	LOC108210994	0.826268	2.61386e-05	-4.58272
LOC108223265	LOC108210994	0.84375	2.92849e-06	-5.53336
LOC108228168	LOC108210994	0.966375	1.07373e-20	-19.9691
LOC108227329	LOC108194500	0.853489	7.67409e-07	-6.11497
LOC108218586	LOC108194500	0.820018	5.39205e-05	-4.26825
LOC108194135	LOC108194500	0.915941	5.65281e-12	-11.2477
LOC108222953	LOC108194500	0.803502	0.000321568	-3.49273
LOC108208530	LOC108194500	0.871726	4.71762e-08	-7.32628
LOC108206735	LOC108194500	0.831092	1.46509e-05	-4.83414
LOC108210741	LOC108194500	0.861453	2.38388e-07	-6.62272
LOC108196459	LOC108194500	0.919925	1.97821e-12	-11.7037
LOC108206270	LOC108194500	0.938961	5.39296e-15	-14.2682
LOC108206613	LOC108194500	0.867647	9.1222e-08	-7.0399
LOC108195931	LOC108194500	0.824309	3.28982e-05	-4.48283
LOC108209507	LOC108194500	0.90646	5.6532e-11	-10.2477
LOC108219710	LOC108194500	0.839995	4.79071e-06	-5.3196
LOC108206455	LOC108194500	0.878063	1.61757e-08	-7.79114
LOC108218758	LOC108194500	0.870281	5.9749e-08	-7.22367
LOC108195869	LOC108194500	0.930358	9.56217e-14	-13.0194
LOC108227245	LOC108194500	0.818408	6.46799e-05	-4.18923
LOC108211573	LOC108194500	0.822751	3.94234e-05	-4.40425
LOC108223489	LOC108194500	0.894749	7.07819e-10	-9.15008
LOC108204319	LOC108194500	0.818499	6.40223e-05	-4.19367
LOC108204499	LOC108194500	0.875005	2.73121e-08	-7.56364
LOC108223265	LOC108194500	0.806429	0.000237296	-3.62471
LOC108219921	LOC108194500	0.868395	8.09735e-08	-7.09166
LOC108228168	LOC108194500	0.909695	2.65121e-11	-10.5766
LOC108210994	LOC108194500	0.877216	1.87292e-08	-7.72748
LOC108227329	LOC108192822	0.899342	2.72597e-10	-9.56448
LOC108218586	LOC108192822	0.94897	1.06569e-16	-15.9724
LOC108194135	LOC108192822	0.917078	4.21153e-12	-11.3756
LOC108222953	LOC108192822	0.890698	1.58456e-09	-8.80009
LOC108215014	LOC108192822	0.880143	1.12366e-08	-7.94936
LOC108208530	LOC108192822	0.793794	0.000850281	-3.07044
XLOC_033393	LOC108192822	0.80937	0.000173948	-3.75958
LOC108199579	LOC108192822	0.930847	8.20312e-14	-13.086
LOC108224670	LOC108192822	0.814195	0.000103265	-3.98605
LOC108204858	LOC108192822	0.775361	0.00470138	-2.32777
LOC108206735	LOC108192822	0.832614	1.21592e-05	-4.9151
LOC108192923	LOC108192822	0.893344	9.39557e-10	-9.02708
LOC108214439	LOC108192822	0.940409	3.19114e-15	-14.4961
LOC108227310	LOC108192822	0.871546	4.85919e-08	-7.31344
LOC108196459	LOC108192822	0.88812	2.60294e-09	-8.58454
LOC108193560	LOC108192822	0.822783	3.92807e-05	-4.40582
LOC108206270	LOC108192822	0.887799	2.76673e-09	-8.55803
LOC108206613	LOC108192822	0.8753	2.59844e-08	-7.58529
LOC108205381	LOC108192822	0.830518	1.5712e-05	-4.80377
LOC108195931	LOC108192822	0.909926	2.50918e-11	-10.6005
LOC108209507	LOC108192822	0.818122	6.67953e-05	-4.17525
LOC108205659	LOC108192822	0.773613	0.00548277	-2.261
LOC108202760	LOC108192822	0.840826	4.30094e-06	-5.36644
LOC108219710	LOC108192822	0.803805	0.000311675	-3.5063
LOC108197537	LOC108192822	0.845354	2.36384e-06	-5.62638
LOC108203972	LOC108192822	0.834684	9.40779e-06	-5.02651
LOC108218758	LOC108192822	0.832435	1.24298e-05	-4.90553
LOC108215276	LOC108192822	0.780642	0.00292984	-2.53316
LOC108195869	LOC108192822	0.849288	1.38335e-06	-5.85907
LOC108211573	LOC108192822	0.844987	2.48296e-06	-5.60503
LOC108223489	LOC108192822	0.901516	1.70757e-10	-9.76762
LOC108204319	LOC108192822	0.851388	1.03276e-06	-5.986
LOC108194368	LOC108192822	0.788129	0.00146444	-2.83433
LOC108204499	LOC108192822	0.783725	0.00220937	-2.65573
LOC108223941	LOC108192822	0.832818	1.18571e-05	-4.92602
LOC108224479	LOC108192822	0.78612	0.00176872	-2.75234
LOC108196162	LOC108192822	0.870672	5.60615e-08	-7.25134
XLOC_018574	LOC108192822	0.795214	0.00073998	-3.13078
LOC108219921	LOC108192822	0.893695	8.75683e-10	-9.05765
LOC108228168	LOC108192822	0.769846	0.00760016	-2.11918
LOC108209287	LOC108192822	0.836826	7.1865e-06	-5.14348
LOC108194500	LOC108192822	0.865207	1.33941e-07	-6.87309
LOC108212029	LOC108211654	0.789712	0.00126016	-2.89957
LOC108215014	LOC108197388	0.833682	1.06557e-05	-4.97242
XLOC_033393	LOC108197388	0.778579	0.00352959	-2.45228
LOC108199579	LOC108197388	0.880826	9.95608e-09	-8.00191
LOC108192923	LOC108197388	0.796764	0.000635068	-3.19718
LOC108214439	LOC108197388	0.817875	6.86703e-05	-4.16323
LOC108192978	LOC108197388	0.837509	6.58956e-06	-5.18114
LOC108202760	LOC108197388	0.79037	0.00118348	-2.92684
LOC108211011	LOC108197388	0.807386	0.000214621	-3.66833
LOC108197537	LOC108197388	0.799838	0.000467074	-3.33061
LOC108203972	LOC108197388	0.822666	3.98121e-05	-4.39998
LOC108200255	LOC108197388	0.838653	5.69433e-06	-5.24456
LOC108194368	LOC108197388	0.770377	0.00726142	-2.13898
LOC108223941	LOC108197388	0.801287	0.000403359	-3.39431
LOC108209701	LOC108197388	0.782191	0.00254397	-2.59449
LOC108209287	LOC108197388	0.859304	3.29121e-07	-6.48264
LOC108227431	LOC108197388	0.885459	4.29166e-09	-8.36737
LOC108227329	LOC108217754	0.782542	0.00246348	-2.60845
LOC108215014	LOC108217754	0.819293	5.85375e-05	-4.23257
LOC108199579	LOC108217754	0.845971	2.1755e-06	-5.66244
LOC108224670	LOC108217754	0.83153	1.38879e-05	-4.85736
LOC108214439	LOC108217754	0.835421	8.57834e-06	-5.0666
LOC108193560	LOC108217754	0.77847	0.00356431	-2.44802
LOC108192978	LOC108217754	0.896618	4.82644e-10	-9.31637
LOC108206613	LOC108217754	0.779048	0.00338391	-2.47058
LOC108205659	LOC108217754	0.864379	1.5233e-07	-6.81722
LOC108202760	LOC108217754	0.842804	3.31886e-06	-5.47901
LOC108197537	LOC108217754	0.783939	0.0021661	-2.66432
LOC108203972	LOC108217754	0.856059	5.30297e-07	-6.27548
LOC108215276	LOC108217754	0.849005	1.43852e-06	-5.84208
LOC108200255	LOC108217754	0.81894	6.09209e-05	-4.21523
LOC108194368	LOC108217754	0.777502	0.00388721	-2.41036
LOC108223941	LOC108217754	0.808163	0.000197713	-3.70396
LOC108224479	LOC108217754	0.818445	6.44138e-05	-4.19102
LOC108215375	LOC108217754	0.841509	3.93438e-06	-5.40512
LOC108209287	LOC108217754	0.885761	4.05729e-09	-8.39176
LOC108227431	LOC108217754	0.952788	1.92894e-17	-16.7147
LOC108192822	LOC108217754	0.777324	0.00394946	-2.40346
LOC108197388	LOC108217754	0.871075	5.24932e-08	-7.2799
LOC108215014	LOC108199921	0.854066	7.06734e-07	-6.15074
XLOC_033393	LOC108199921	0.83038	1.59763e-05	-4.79652
LOC108199579	LOC108199921	0.86119	2.48079e-07	-6.60541
LOC108224670	LOC108199921	0.798204	0.000550277	-3.25942
LOC108192923	LOC108199921	0.811236	0.000142435	-3.84638
LOC108214439	LOC108199921	0.859738	3.08513e-07	-6.51073
LOC108227310	LOC108199921	0.807158	0.000219833	-3.65791
LOC108193560	LOC108199921	0.781683	0.00266473	-2.57435
LOC108205381	LOC108199921	0.779053	0.0033824	-2.47078
LOC108202760	LOC108199921	0.833903	1.03684e-05	-4.98429
LOC108197537	LOC108199921	0.841276	4.05576e-06	-5.39193
LOC108220607	LOC108199921	0.84767	1.72751e-06	-5.76258
LOC108223941	LOC108199921	0.864982	1.38719e-07	-6.85786
LOC108196162	LOC108199921	0.774917	0.00488906	-2.31077
XLOC_018574	LOC108199921	0.804066	0.000303406	-3.51798
LOC108209751	LOC108199921	0.830792	1.51961e-05	-4.81827
LOC108192822	LOC108199921	0.803418	0.000324342	-3.489
LOC108194135	LOC108209243	0.78906	0.00134082	-2.87263
LOC108208530	LOC108209243	0.902755	1.30167e-10	-9.8855
LOC108210741	LOC108209243	0.772185	0.00620992	-2.20691
LOC108196459	LOC108209243	0.784353	0.00208482	-2.68093
LOC108206270	LOC108209243	0.850502	1.16885e-06	-5.93224
LOC108209507	LOC108209243	0.935267	1.94497e-14	-13.7111
LOC108206455	LOC108209243	0.925415	4.24378e-13	-12.3722
LOC108218758	LOC108209243	0.860738	2.65557e-07	-6.57584
LOC108223489	LOC108209243	0.879916	1.1698e-08	-7.93189
LOC108204499	LOC108209243	0.915556	6.23841e-12	-11.2049
LOC108205957	LOC108209243	0.879529	1.25227e-08	-7.9023
LOC108223265	LOC108209243	0.844438	2.67209e-06	-5.57315
LOC108228168	LOC108209243	0.92995	1.0857e-13	-12.9643
LOC108210994	LOC108209243	0.960211	4.44285e-19	-18.3523
LOC108194500	LOC108209243	0.833574	1.08002e-05	-4.96657
LOC108194135	LOC108205248	0.817593	7.08759e-05	-4.1495
LOC108208530	LOC108205248	0.902979	1.23882e-10	-9.90699
LOC108210741	LOC108205248	0.819487	5.72663e-05	-4.2421
LOC108196459	LOC108205248	0.805078	0.000273192	-3.56353
LOC108206270	LOC108205248	0.870338	5.91941e-08	-7.22772
LOC108209507	LOC108205248	0.929949	1.08618e-13	-12.9641
LOC108206455	LOC108205248	0.929061	1.42842e-13	-12.8451
LOC108218758	LOC108205248	0.853629	7.52262e-07	-6.12363
LOC108223489	LOC108205248	0.854014	7.11976e-07	-6.14753
LOC108204499	LOC108205248	0.91201	1.51538e-11	-10.8195
LOC108205957	LOC108205248	0.805989	0.000248473	-3.60472
LOC108223265	LOC108205248	0.857227	4.47268e-07	-6.34943
LOC108228168	LOC108205248	0.936341	1.35039e-14	-13.8695
LOC108210994	LOC108205248	0.950917	4.53401e-17	-16.3435
LOC108194500	LOC108205248	0.854604	6.54337e-07	-6.1842
LOC108209243	LOC108205248	0.959023	8.50518e-19	-18.0703
LOC108215014	LOC108205960	0.890002	1.8141e-09	-8.74134
XLOC_033393	LOC108205960	0.858935	3.47695e-07	-6.4588
LOC108199579	LOC108205960	0.868198	8.35648e-08	-7.07798
LOC108224670	LOC108205960	0.923256	7.88125e-13	-12.1034
LOC108192923	LOC108205960	0.802149	0.000369416	-3.43248
LOC108214439	LOC108205960	0.809476	0.000171995	-3.76448
LOC108227310	LOC108205960	0.800214	0.000449652	-3.34712
LOC108193560	LOC108205960	0.81434	0.000101633	-3.99297
LOC108192978	LOC108205960	0.831212	1.44391e-05	-4.84046
LOC108205381	LOC108205960	0.781075	0.0028168	-2.55024
LOC108202760	LOC108205960	0.87023	6.02462e-08	-7.22007
LOC108211011	LOC108205960	0.80114	0.000409397	-3.38785
LOC108197537	LOC108205960	0.889587	1.96534e-09	-8.70656
LOC108203972	LOC108205960	0.795115	0.000747197	-3.12656
LOC108215276	LOC108205960	0.780851	0.00287458	-2.54143
LOC108220607	LOC108205960	0.822071	4.26385e-05	-4.3702
LOC108200255	LOC108205960	0.808886	0.000183142	-3.73721
LOC108194368	LOC108205960	0.814719	9.74922e-05	-4.01103
LOC108223941	LOC108205960	0.922828	8.89217e-13	-12.051
LOC108224479	LOC108205960	0.830716	1.53373e-05	-4.81425
XLOC_018574	LOC108205960	0.811381	0.000140224	-3.85318
LOC108215375	LOC108205960	0.825498	2.86214e-05	-4.54331
LOC108209287	LOC108205960	0.855983	5.36215e-07	-6.27066
LOC108227431	LOC108205960	0.818306	6.54304e-05	-4.18422
LOC108209751	LOC108205960	0.791507	0.00106116	-2.97422
LOC108197388	LOC108205960	0.794143	0.000821832	-3.08522
LOC108217754	LOC108205960	0.836388	7.59596e-06	-5.11942
LOC108199921	LOC108205960	0.782414	0.00249238	-2.60339
LOC108227329	LOC108202752	0.814541	9.94201e-05	-4.00253
LOC108218586	LOC108202752	0.80057	0.000433764	-3.36275
LOC108194135	LOC108202752	0.881512	8.80946e-09	-8.05505
LOC108208530	LOC108202752	0.94707	2.37781e-16	-15.6238
LOC108206735	LOC108202752	0.79111	0.00110244	-2.95764
LOC108196459	LOC108202752	0.854481	6.65922e-07	-6.17658
LOC108206270	LOC108202752	0.894693	7.15956e-10	-9.14511
LOC108206613	LOC108202752	0.806178	0.000243623	-3.61328
LOC108195931	LOC108202752	0.865439	1.29177e-07	-6.88881
LOC108209507	LOC108202752	0.940059	3.6268e-15	-14.4405
LOC108219710	LOC108202752	0.821686	4.45713e-05	-4.35094
LOC108206455	LOC108202752	0.889177	2.127e-09	-8.67223
LOC108218758	LOC108202752	0.92271	9.18934e-13	-12.0367
LOC108195869	LOC108202752	0.820956	4.84575e-05	-4.31464
LOC108211573	LOC108202752	0.844316	2.71615e-06	-5.56605
LOC108223489	LOC108202752	0.957148	2.28199e-18	-17.6417
LOC108204319	LOC108202752	0.807552	0.000210889	-3.67595
LOC108204499	LOC108202752	0.914387	8.39379e-12	-11.076
LOC108205957	LOC108202752	0.886731	3.38446e-09	-8.47051
LOC108223265	LOC108202752	0.790917	0.00112305	-2.9496
LOC108219921	LOC108202752	0.836142	7.83489e-06	-5.10597
LOC108228168	LOC108202752	0.920659	1.62085e-12	-11.7903
LOC108210994	LOC108202752	0.933553	3.43868e-14	-13.4636
LOC108194500	LOC108202752	0.88351	6.14082e-09	-8.21177
LOC108192822	LOC108202752	0.80724	0.000217937	-3.66167
LOC108209243	LOC108202752	0.936665	1.2081e-14	-13.9179
LOC108205248	LOC108202752	0.902135	1.49168e-10	-9.82632
LOC108194135	LOC108210663	0.770589	0.0071295	-2.14694
LOC108208530	LOC108210663	0.86193	2.21782e-07	-6.65407
LOC108210741	LOC108210663	0.824774	3.11586e-05	-4.50642
LOC108196459	LOC108210663	0.781744	0.00264992	-2.57677
LOC108206270	LOC108210663	0.822695	3.96809e-05	-4.40142
LOC108209507	LOC108210663	0.903342	1.1431e-10	-9.94191
LOC108206455	LOC108210663	0.951841	2.98477e-17	-16.5251
LOC108218758	LOC108210663	0.796046	0.000681756	-3.16637
LOC108195869	LOC108210663	0.816777	7.76322e-05	-4.10996
LOC108223489	LOC108210663	0.7813	0.00275967	-2.55914
LOC108204499	LOC108210663	0.888327	2.5024e-09	-8.60164
LOC108223265	LOC108210663	0.826993	2.39887e-05	-4.61999
LOC108228168	LOC108210663	0.952677	2.03052e-17	-16.6924
LOC108210994	LOC108210663	0.916079	5.4553e-12	-11.2632
LOC108194500	LOC108210663	0.886965	3.23908e-09	-8.48958
LOC108209243	LOC108210663	0.902826	1.28131e-10	-9.89234
LOC108205248	LOC108210663	0.912701	1.27853e-11	-10.8933
LOC108202752	LOC108210663	0.861218	2.47017e-07	-6.60727
LOC108222953	LOC108210287	0.783581	0.00223897	-2.64995
LOC108206613	LOC108210287	0.833802	1.04982e-05	-4.97889
LOC108196162	LOC108210287	0.800297	0.000445916	-3.35075
LOC108223265	LOC108210287	0.770582	0.00713377	-2.14668
LOC108227329	LOC108204731	0.89286	1.0349e-09	-8.9851
LOC108218586	LOC108204731	0.903635	1.07105e-10	-9.97019
LOC108194135	LOC108204731	0.895339	6.27796e-10	-9.20218
LOC108222953	LOC108204731	0.880416	1.07078e-08	-7.9703
LOC108215014	LOC108204731	0.907225	4.73881e-11	-10.3243
LOC108208530	LOC108204731	0.782782	0.00240981	-2.61802
XLOC_033393	LOC108204731	0.863857	1.65128e-07	-6.78218
LOC108199579	LOC108204731	0.911048	1.91566e-11	-10.7177
LOC108224670	LOC108204731	0.845088	2.44972e-06	-5.61088
LOC108204858	LOC108204731	0.767038	0.00965672	-2.01517
LOC108206735	LOC108204731	0.837077	6.96186e-06	-5.15727
LOC108192923	LOC108204731	0.903656	1.06598e-10	-9.97225
LOC108214439	LOC108204731	0.906795	5.23312e-11	-10.2812
LOC108227310	LOC108204731	0.877868	1.67327e-08	-7.77643
LOC108196459	LOC108204731	0.868712	7.69656e-08	-7.1137
LOC108193560	LOC108204731	0.872633	4.06202e-08	-7.39126
LOC108206270	LOC108204731	0.872611	4.07666e-08	-7.3897
LOC108206613	LOC108204731	0.890727	1.57567e-09	-8.80253
LOC108205381	LOC108204731	0.878888	1.40112e-08	-7.85353
LOC108195931	LOC108204731	0.874589	2.93003e-08	-7.53313
LOC108209507	LOC108204731	0.792767	0.000939498	-3.0271
LOC108205659	LOC108204731	0.788459	0.00141947	-2.84787
LOC108202760	LOC108204731	0.835763	8.21843e-06	-5.08521
LOC108219710	LOC108204731	0.807533	0.000211321	-3.67506
LOC108211011	LOC108204731	0.803196	0.000331851	-3.47906
LOC108197537	LOC108204731	0.893812	8.55395e-10	-9.06783
LOC108203972	LOC108204731	0.782123	0.00255974	-2.5918
LOC108218758	LOC108204731	0.814971	9.48264e-05	-4.02307
LOC108215276	LOC108204731	0.796501	0.000651782	-3.1859
LOC108195869	LOC108204731	0.809899	0.000164398	-3.7841
LOC108220607	LOC108204731	0.818988	6.05926e-05	-4.21758
LOC108211573	LOC108204731	0.768194	0.0087536	-2.05781
LOC108223489	LOC108204731	0.885474	4.27925e-09	-8.36863
LOC108204319	LOC108204731	0.866307	1.12745e-07	-6.9479
LOC108194368	LOC108204731	0.785106	0.00194409	-2.71128
LOC108223941	LOC108204731	0.843772	2.91983e-06	-5.53464
LOC108224479	LOC108204731	0.831533	1.38837e-05	-4.85749
LOC108196162	LOC108204731	0.882687	7.1299e-09	-8.14692
XLOC_018574	LOC108204731	0.809751	0.000167009	-3.77726
LOC108219921	LOC108204731	0.883142	6.56564e-09	-8.18272
LOC108209287	LOC108204731	0.796311	0.000664157	-3.17773
LOC108194500	LOC108204731	0.832187	1.28149e-05	-4.89229
LOC108192822	LOC108204731	0.940695	2.87143e-15	-14.5419
LOC108199921	LOC108204731	0.860978	2.5615e-07	-6.59151
LOC108202752	LOC108204731	0.817686	7.0141e-05	-4.15403
LOC108210287	LOC108204731	0.769564	0.00778655	-2.10865
LOC108194135	LOC108214527	0.783715	0.00221147	-2.65532
LOC108208530	LOC108214527	0.900053	2.34223e-10	-9.63037
LOC108206270	LOC108214527	0.845639	2.27497e-06	-5.64302
LOC108209507	LOC108214527	0.912349	1.39448e-11	-10.8556
LOC108206455	LOC108214527	0.871192	5.15003e-08	-7.28819
LOC108218758	LOC108214527	0.872558	4.11267e-08	-7.38588
LOC108223489	LOC108214527	0.890889	1.52644e-09	-8.81632
LOC108204499	LOC108214527	0.88271	7.10112e-09	-8.14867
LOC108205957	LOC108214527	0.938016	7.54411e-15	-14.1224
LOC108223265	LOC108214527	0.797771	0.000574556	-3.24067
LOC108228168	LOC108214527	0.894273	7.79526e-10	-9.10817
LOC108210994	LOC108214527	0.927511	2.28506e-13	-12.6411
LOC108194500	LOC108214527	0.814765	9.69992e-05	-4.01323
LOC108209243	LOC108214527	0.969407	1.32164e-21	-20.8789
LOC108205248	LOC108214527	0.927681	2.17161e-13	-12.6632
LOC108202752	LOC108214527	0.93674	1.17699e-14	-13.9292
LOC108210663	LOC108214527	0.848253	1.59511e-06	-5.79721
LOC108215014	LOC108224990	0.8241	3.37115e-05	-4.47222
LOC108199579	LOC108224990	0.834678	9.41446e-06	-5.0262
LOC108224670	LOC108224990	0.793931	0.000838963	-3.07626
LOC108192923	LOC108224990	0.790295	0.00119198	-2.92373
LOC108214439	LOC108224990	0.803379	0.000325657	-3.48724
LOC108197537	LOC108224990	0.770827	0.00698519	-2.15582
LOC108203972	LOC108224990	0.793812	0.000848807	-3.07119
LOC108200255	LOC108224990	0.78299	0.00236423	-2.62631
LOC108194368	LOC108224990	0.789388	0.00129963	-2.88618
LOC108223941	LOC108224990	0.827175	2.34766e-05	-4.62936
LOC108209287	LOC108224990	0.862938	1.90161e-07	-6.72088
LOC108197388	LOC108224990	0.825745	2.78024e-05	-4.55592
LOC108217754	LOC108224990	0.80413	0.000301403	-3.52085
LOC108205960	LOC108224990	0.773586	0.00549544	-2.26
LOC108227329	LOC108219246	0.93412	2.85301e-14	-13.5447
LOC108218586	LOC108219246	0.915744	5.94632e-12	-11.2258
LOC108194135	LOC108219246	0.907952	4.00058e-11	-10.3979
LOC108222953	LOC108219246	0.79911	0.000502534	-3.29883
LOC108215014	LOC108219246	0.818236	6.59446e-05	-4.18082
LOC108208530	LOC108219246	0.86544	1.29156e-07	-6.88889
XLOC_033393	LOC108219246	0.773075	0.00574649	-2.2406
LOC108199579	LOC108219246	0.832456	1.23978e-05	-4.90666
LOC108224670	LOC108219246	0.770062	0.00746057	-2.12723
LOC108206735	LOC108219246	0.876525	2.10871e-08	-7.67598
LOC108192923	LOC108219246	0.802891	0.00034239	-3.46548
LOC108214439	LOC108219246	0.839248	5.2755e-06	-5.27774
LOC108227310	LOC108219246	0.845765	2.23683e-06	-5.65037
LOC108196459	LOC108219246	0.889999	1.81509e-09	-8.7411
LOC108193560	LOC108219246	0.812058	0.000130337	-3.88493
LOC108206270	LOC108219246	0.937975	7.65417e-15	-14.1161
LOC108206613	LOC108219246	0.886935	3.25719e-09	-8.48716
LOC108205381	LOC108219246	0.853076	8.13869e-07	-6.08945
LOC108195931	LOC108219246	0.909749	2.61756e-11	-10.5821
LOC108209507	LOC108219246	0.881792	8.37836e-09	-8.07684
LOC108205659	LOC108219246	0.806746	0.000229537	-3.63915
LOC108202760	LOC108219246	0.821501	4.55254e-05	-4.34175
LOC108219710	LOC108219246	0.879741	1.20637e-08	-7.91852
LOC108197537	LOC108219246	0.815784	8.66876e-05	-4.06204
LOC108206455	LOC108219246	0.78352	0.00225162	-2.6475
LOC108218758	LOC108219246	0.918938	2.57908e-12	-11.5885
LOC108215276	LOC108219246	0.794035	0.000830533	-3.08064
LOC108195869	LOC108219246	0.831246	1.43786e-05	-4.84228
LOC108211573	LOC108219246	0.842567	3.42422e-06	-5.46544
LOC108223489	LOC108219246	0.943556	9.73042e-16	-15.0119
LOC108204319	LOC108219246	0.883954	5.66268e-09	-8.24698
LOC108204499	LOC108219246	0.841498	3.9398e-06	-5.40453
LOC108205957	LOC108219246	0.773742	0.00542087	-2.26593
LOC108219921	LOC108219246	0.918397	2.97792e-12	-11.5261
LOC108228168	LOC108219246	0.844731	2.56965e-06	-5.59013
LOC108210994	LOC108219246	0.815508	8.93709e-05	-4.0488
LOC108194500	LOC108219246	0.886477	3.54961e-09	-8.44982
LOC108192822	LOC108219246	0.896052	5.42459e-10	-9.26563
LOC108209243	LOC108219246	0.801551	0.000392643	-3.406
LOC108205248	LOC108219246	0.805295	0.000267125	-3.57329
LOC108202752	LOC108219246	0.911703	1.63336e-11	-10.7869
LOC108204731	LOC108219246	0.901075	1.87915e-10	-9.72604
LOC108214527	LOC108219246	0.820559	5.07024e-05	-4.29497
LOC108199579	LOC108222901	-0.771535	0.00657034	-2.18241
LOC108224670	LOC108222901	-0.777677	0.00382704	-2.41714
LOC108192978	LOC108222901	-0.799367	0.000489733	-3.31004
LOC108202760	LOC108222901	-0.76666	0.0099707	-2.00127
LOC108200255	LOC108222901	-0.812056	0.000130368	-3.88483
LOC108215375	LOC108222901	-0.804175	0.000299987	-3.5229
LOC108209701	LOC108222901	-0.788885	0.00136322	-2.86543
LOC108209287	LOC108222901	-0.839024	5.42924e-06	-5.26526
LOC108227431	LOC108222901	-0.815601	8.84585e-05	-4.05326
LOC108197388	LOC108222901	-0.807997	0.000201213	-3.69634
LOC108217754	LOC108222901	-0.822423	4.09439e-05	-4.38781
LOC108205960	LOC108222901	-0.804901	0.00027826	-3.55555
LOC108194135	LOC108196117	0.792074	0.00100467	-2.99797
LOC108208530	LOC108196117	0.909042	3.09655e-11	-10.5091
LOC108196459	LOC108196117	0.775865	0.00449657	-2.34712
LOC108206270	LOC108196117	0.833093	1.14615e-05	-4.94076
LOC108209507	LOC108196117	0.918637	2.79432e-12	-11.5537
LOC108206455	LOC108196117	0.888197	2.56508e-09	-8.5909
LOC108218758	LOC108196117	0.860386	2.79973e-07	-6.55288
LOC108211573	LOC108196117	0.769616	0.00775171	-2.1106
LOC108223489	LOC108196117	0.894803	7.00133e-10	-9.15482
LOC108204499	LOC108196117	0.898283	3.41051e-10	-9.46718
LOC108205957	LOC108196117	0.933354	3.67079e-14	-13.4352
LOC108223265	LOC108196117	0.811064	0.000145095	-3.83835
LOC108228168	LOC108196117	0.915197	6.83794e-12	-11.1651
LOC108210994	LOC108196117	0.945258	4.97479e-16	-15.3032
LOC108194500	LOC108196117	0.83181	1.34206e-05	-4.87223
LOC108209243	LOC108196117	0.976698	3.11947e-24	-23.5059
LOC108205248	LOC108196117	0.938497	6.36356e-15	-14.1963
LOC108202752	LOC108196117	0.95018	6.29028e-17	-16.2013
LOC108210663	LOC108196117	0.878471	1.50685e-08	-7.82193
LOC108214527	LOC108196117	0.984424	3.91742e-28	-27.407
LOC108219246	LOC108196117	0.808143	0.000198131	-3.70305
LOC108227329	LOC108227508	0.891812	1.27373e-09	-8.89492
LOC108218586	LOC108227508	0.940827	2.73481e-15	-14.5631
LOC108194135	LOC108227508	0.811799	0.000134035	-3.87278
LOC108215014	LOC108227508	0.869562	6.71246e-08	-7.17312
XLOC_033393	LOC108227508	0.790569	0.00116106	-2.93514
LOC108199579	LOC108227508	0.909873	2.54143e-11	-10.5949
LOC108224670	LOC108227508	0.819926	5.44849e-05	-4.26372
LOC108206735	LOC108227508	0.77872	0.00348541	-2.45775
LOC108192923	LOC108227508	0.837821	6.33294e-06	-5.19839
LOC108214439	LOC108227508	0.912008	1.51617e-11	-10.8193
LOC108227310	LOC108227508	0.917307	3.96792e-12	-11.4014
LOC108196459	LOC108227508	0.813861	0.000107111	-3.97017
LOC108193560	LOC108227508	0.78394	0.00216606	-2.66433
LOC108206270	LOC108227508	0.8241	3.37132e-05	-4.4722
LOC108205381	LOC108227508	0.822584	4.0192e-05	-4.39586
LOC108195931	LOC108227508	0.902092	1.50601e-10	-9.82217
LOC108202760	LOC108227508	0.84742	1.78738e-06	-5.74778
LOC108219710	LOC108227508	0.77564	0.00458701	-2.33847
LOC108197537	LOC108227508	0.841529	3.92417e-06	-5.40625
LOC108218758	LOC108227508	0.799125	0.000501812	-3.29946
LOC108220607	LOC108227508	0.781839	0.00262713	-2.58052
LOC108211573	LOC108227508	0.836783	7.22541e-06	-5.14114
LOC108223489	LOC108227508	0.853738	7.40674e-07	-6.13037
LOC108223941	LOC108227508	0.847014	1.88902e-06	-5.72376
LOC108196162	LOC108227508	0.783572	0.00224081	-2.64959
XLOC_018574	LOC108227508	0.785745	0.00183176	-2.73713
LOC108219921	LOC108227508	0.892113	1.20005e-09	-8.9208
LOC108209287	LOC108227508	0.848091	1.63077e-06	-5.78761
LOC108209751	LOC108227508	0.798455	0.000536651	-3.27031
LOC108192822	LOC108227508	0.926982	2.67628e-13	-12.5725
LOC108199921	LOC108227508	0.773537	0.00551937	-2.25811
LOC108204731	LOC108227508	0.893393	9.30436e-10	-9.03131
LOC108224990	LOC108227508	0.779073	0.00337623	-2.47157
LOC108219246	LOC108227508	0.86424	1.55649e-07	-6.80785
LOC108223489	LOC108198846	-0.77761	0.0038499	-2.41455
LOC108196162	LOC108198846	-0.795738	0.000702808	-3.15316
LOC108199921	LOC108198846	-0.774909	0.00489255	-2.31046
LOC108204731	LOC108198846	-0.810696	0.000150951	-3.82116
LOC108222953	LOC108222973	0.827071	2.37682e-05	-4.624
LOC108199579	LOC108222973	0.769698	0.0076975	-2.11365
LOC108206613	LOC108222973	0.844981	2.48491e-06	-5.60469
LOC108205659	LOC108222973	0.77887	0.00343854	-2.46363
LOC108200255	LOC108222973	0.776945	0.00408527	-2.38878
LOC108212029	LOC108222973	-0.777318	0.00395145	-2.40324
LOC108196162	LOC108222973	0.790793	0.00113643	-2.94446
LOC108227431	LOC108222973	0.814579	9.90084e-05	-4.00433
LOC108192822	LOC108222973	0.790478	0.00117121	-2.93136
LOC108217754	LOC108222973	0.803901	0.000308619	-3.51058
LOC108210287	LOC108222973	0.816518	7.99022e-05	-4.09744
LOC108204731	LOC108222973	0.780431	0.00298639	-2.52485
LOC108227329	LOC108214955	0.813969	0.000105854	-3.97529
LOC108194135	LOC108214955	0.8694	6.89018e-08	-7.16177
LOC108208530	LOC108214955	0.936088	1.4722e-14	-13.832
LOC108206735	LOC108214955	0.78501	0.00196161	-2.70739
LOC108210741	LOC108214955	0.788062	0.00147377	-2.83157
LOC108196459	LOC108214955	0.835752	8.22898e-06	-5.08465
LOC108206270	LOC108214955	0.908888	3.21089e-11	-10.4934
LOC108206613	LOC108214955	0.800711	0.000427636	-3.36893
LOC108195931	LOC108214955	0.8098	0.00016615	-3.7795
LOC108209507	LOC108214955	0.946018	3.66158e-16	-15.4363
LOC108219710	LOC108214955	0.804864	0.00027934	-3.55387
LOC108206455	LOC108214955	0.92504	4.73172e-13	-12.325
LOC108218758	LOC108214955	0.91661	4.75603e-12	-11.3228
LOC108195869	LOC108214955	0.808509	0.00019061	-3.71985
LOC108211573	LOC108214955	0.80235	0.000361924	-3.44138
LOC108223489	LOC108214955	0.918341	3.02266e-12	-11.5196
LOC108204499	LOC108214955	0.911713	1.6296e-11	-10.7879
LOC108205957	LOC108214955	0.855192	6.01239e-07	-6.22095
LOC108223265	LOC108214955	0.83458	9.5308e-06	-5.02087
LOC108219921	LOC108214955	0.808237	0.000196187	-3.70733
LOC108228168	LOC108214955	0.932065	5.57079e-14	-13.2541
LOC108210994	LOC108214955	0.947072	2.37562e-16	-15.6242
LOC108194500	LOC108214955	0.895014	6.70719e-10	-9.17346
LOC108209243	LOC108214955	0.957488	1.9139e-18	-17.7181
LOC108205248	LOC108214955	0.947101	2.34698e-16	-15.6295
LOC108202752	LOC108214955	0.955897	4.30396e-18	-17.3661
LOC108210663	LOC108214955	0.895975	5.51158e-10	-9.25872
LOC108204731	LOC108214955	0.774421	0.00510752	-2.29179
LOC108214527	LOC108214955	0.947761	1.78232e-16	-15.749
LOC108219246	LOC108214955	0.89123	1.42788e-09	-8.84531
LOC108196117	LOC108214955	0.94764	1.87485e-16	-15.727
LOC108218586	LOC108209043	0.771423	0.00663443	-2.1782
LOC108194135	LOC108209043	0.849483	1.34651e-06	-5.87079
LOC108208530	LOC108209043	0.840621	4.41707e-06	-5.35487
LOC108192923	LOC108209043	0.782247	0.00253088	-2.59673
LOC108214439	LOC108209043	0.768826	0.00829457	-2.08121
LOC108196459	LOC108209043	0.833255	1.12349e-05	-4.94943
LOC108206270	LOC108209043	0.792767	0.000939536	-3.02709
LOC108195931	LOC108209043	0.827458	2.27001e-05	-4.64397
LOC108209507	LOC108209043	0.82414	3.35565e-05	-4.47422
LOC108206455	LOC108209043	0.768017	0.00888634	-2.05128
LOC108195869	LOC108209043	0.799822	0.000467808	-3.32993
LOC108211573	LOC108209043	0.776428	0.00427752	-2.36881
LOC108223489	LOC108209043	0.85134	1.03976e-06	-5.98307
LOC108204319	LOC108209043	0.829695	1.73572e-05	-4.76052
LOC108204499	LOC108209043	0.827693	2.20727e-05	-4.65614
LOC108223265	LOC108209043	0.767414	0.00935374	-2.02901
LOC108228168	LOC108209043	0.809163	0.000177812	-3.75004
LOC108210994	LOC108209043	0.801226	0.000405856	-3.39163
LOC108194500	LOC108209043	0.782435	0.00248759	-2.60422
LOC108192822	LOC108209043	0.839363	5.19771e-06	-5.28419
LOC108202752	LOC108209043	0.820405	5.15993e-05	-4.28736
LOC108204731	LOC108209043	0.832327	1.25963e-05	-4.89976
LOC108219246	LOC108209043	0.788295	0.00144161	-2.84115
LOC108195869	LOC108201159	0.78242	0.00249103	-2.60362
LOC108199579	LOC108203142	-0.800677	0.000429099	-3.36744
LOC108224670	LOC108203142	-0.780137	0.00306703	-2.51328
LOC108214439	LOC108203142	-0.798308	0.00054462	-3.26391
LOC108202760	LOC108203142	-0.84239	3.50486e-06	-5.45533
LOC108203972	LOC108203142	-0.797673	0.000580225	-3.2364
LOC108200255	LOC108203142	-0.863018	1.87856e-07	-6.72617
LOC108215375	LOC108203142	-0.802046	0.000373336	-3.4279
LOC108227431	LOC108203142	-0.858674	3.61394e-07	-6.44202
LOC108197388	LOC108203142	-0.813671	0.000109364	-3.96112
LOC108217754	LOC108203142	-0.802441	0.000358573	-3.44542
LOC108205960	LOC108203142	-0.778843	0.00344701	-2.46256
LOC108222901	LOC108203142	0.786246	0.00174807	-2.75744
LOC108222973	LOC108203142	-0.814243	0.000102725	-3.98832
LOC108208530	LOC108224860	0.867461	9.39619e-08	-7.02705
LOC108206270	LOC108224860	0.773712	0.00543536	-2.26477
LOC108209507	LOC108224860	0.860273	2.84758e-07	-6.54552
LOC108206455	LOC108224860	0.853109	8.10072e-07	-6.09148
LOC108218758	LOC108224860	0.827958	2.13839e-05	-4.66991
LOC108223489	LOC108224860	0.844232	2.74654e-06	-5.56121
LOC108204499	LOC108224860	0.831862	1.33357e-05	-4.87499
LOC108205957	LOC108224860	0.895752	5.76858e-10	-9.23893
LOC108223265	LOC108224860	0.767191	0.00953237	-2.0208
LOC108228168	LOC108224860	0.844816	2.54056e-06	-5.59507
LOC108210994	LOC108224860	0.902632	1.33733e-10	-9.87376
LOC108194500	LOC108224860	0.784863	0.00198847	-2.70148
LOC108209243	LOC108224860	0.945047	5.41203e-16	-15.2666
LOC108205248	LOC108224860	0.884265	5.34845e-09	-8.27177
LOC108202752	LOC108224860	0.905305	7.35796e-11	-10.1332
LOC108210663	LOC108224860	0.827381	2.29065e-05	-4.64004
LOC108214527	LOC108224860	0.95387	1.15754e-17	-16.9365
LOC108196117	LOC108224860	0.954968	6.81252e-18	-17.1667
LOC108214955	LOC108224860	0.909224	2.96556e-11	-10.5279
LOC108227329	LOC108208800	-0.798814	0.00051768	-3.28594
LOC108218586	LOC108208800	-0.785184	0.0019301	-2.71442
LOC108222953	LOC108208800	-0.786915	0.00164182	-2.78468
LOC108215014	LOC108208800	-0.834281	9.89187e-06	-5.00472
XLOC_033393	LOC108208800	-0.783527	0.00225007	-2.6478
LOC108199579	LOC108208800	-0.862094	2.16314e-07	-6.66491
LOC108224670	LOC108208800	-0.829188	1.84514e-05	-4.73397
LOC108192923	LOC108208800	-0.787302	0.00158319	-2.80047
LOC108214439	LOC108208800	-0.82827	2.06027e-05	-4.68608
LOC108193560	LOC108208800	-0.769572	0.00778114	-2.10896
LOC108192978	LOC108208800	-0.834181	1.00155e-05	-4.99933
LOC108206613	LOC108208800	-0.780263	0.00303231	-2.51823
LOC108205659	LOC108208800	-0.787581	0.00154207	-2.8119
LOC108202760	LOC108208800	-0.790066	0.00121826	-2.91426
LOC108211011	LOC108208800	-0.772456	0.00606518	-2.21716
LOC108197537	LOC108208800	-0.797089	0.000614924	-3.21118
LOC108203972	LOC108208800	-0.825905	2.72832e-05	-4.56411
LOC108215276	LOC108208800	-0.778705	0.0034901	-2.45716
LOC108194368	LOC108208800	-0.818131	6.67315e-05	-4.17567
LOC108223941	LOC108208800	-0.840322	4.59208e-06	-5.33799
LOC108224479	LOC108208800	-0.830514	1.57183e-05	-4.80359
LOC108196162	LOC108208800	-0.771841	0.00639817	-2.19394
LOC108215375	LOC108208800	-0.768686	0.00839388	-2.07604
LOC108219921	LOC108208800	-0.786073	0.0017766	-2.75041
LOC108209287	LOC108208800	-0.859371	3.25879e-07	-6.48694
LOC108227431	LOC108208800	-0.797489	0.000590968	-3.22844
LOC108192822	LOC108208800	-0.843127	3.18059e-06	-5.49749
LOC108197388	LOC108208800	-0.813726	0.000108712	-3.96372
LOC108217754	LOC108208800	-0.851562	1.00782e-06	-5.99662
LOC108205960	LOC108208800	-0.79819	0.000551066	-3.2588
LOC108204731	LOC108208800	-0.804417	0.000292591	-3.53374
LOC108224990	LOC108208800	-0.827357	2.29742e-05	-4.63876
LOC108222901	LOC108208800	0.817515	7.14975e-05	-4.14571
LOC108227508	LOC108208800	-0.807389	0.000214552	-3.66847
LOC108222973	LOC108208800	-0.81103	0.000145619	-3.83678
LOC108227329	LOC108209842	0.865106	1.36068e-07	-6.86625
LOC108218586	LOC108209842	0.849263	1.38811e-06	-5.85758
LOC108194135	LOC108209842	0.868425	8.05839e-08	-7.09375
LOC108208530	LOC108209842	0.881673	8.55791e-09	-8.06763
LOC108206735	LOC108209842	0.793441	0.000880034	-3.0555
LOC108210741	LOC108209842	0.81022	0.000158849	-3.79902
LOC108196459	LOC108209842	0.859735	3.08656e-07	-6.51053
LOC108206270	LOC108209842	0.952519	2.18517e-17	-16.6605
LOC108206613	LOC108209842	0.821838	4.37954e-05	-4.35857
LOC108195931	LOC108209842	0.851387	1.03293e-06	-5.98593
LOC108209507	LOC108209842	0.927538	2.26653e-13	-12.6446
LOC108219710	LOC108209842	0.858846	3.52327e-07	-6.45305
LOC108206455	LOC108209842	0.860975	2.56247e-07	-6.59134
LOC108218758	LOC108209842	0.898007	3.61426e-10	-9.44198
LOC108195869	LOC108209842	0.824663	3.15682e-05	-4.50075
LOC108211573	LOC108209842	0.817709	6.99611e-05	-4.15514
LOC108223489	LOC108209842	0.912153	1.4633e-11	-10.8347
LOC108204319	LOC108209842	0.819781	5.53926e-05	-4.25655
LOC108204499	LOC108209842	0.892461	1.1203e-09	-8.95067
LOC108205957	LOC108209842	0.783607	0.00223363	-2.65099
LOC108223265	LOC108209842	0.767271	0.00946762	-2.02376
LOC108219921	LOC108209842	0.867151	9.86873e-08	-7.00574
LOC108228168	LOC108209842	0.917455	3.81711e-12	-11.4183
LOC108210994	LOC108209842	0.886231	3.71651e-09	-8.42986
LOC108194500	LOC108209842	0.910833	2.01805e-11	-10.6951
LOC108192822	LOC108209842	0.813182	0.000115362	-3.93794
LOC108209243	LOC108209842	0.875421	2.54554e-08	-7.59422
LOC108205248	LOC108209842	0.886874	3.29488e-09	-8.48216
LOC108202752	LOC108209842	0.900033	2.35244e-10	-9.62848
LOC108210663	LOC108209842	0.855103	6.08924e-07	-6.21544
LOC108204731	LOC108209842	0.793892	0.000842168	-3.0746
LOC108214527	LOC108209842	0.861072	2.52534e-07	-6.59768
LOC108219246	LOC108209842	0.917978	3.32655e-12	-11.478
LOC108196117	LOC108209842	0.853686	7.46166e-07	-6.12716
LOC108214955	LOC108209842	0.915863	5.76684e-12	-11.2391
LOC108224860	LOC108209842	0.780949	0.00284904	-2.5453
LOC108192978	LOC108223317	0.854936	6.23797e-07	-6.20496
LOC108205659	LOC108223317	0.854289	6.84574e-07	-6.16458
LOC108215276	LOC108223317	0.825989	2.70134e-05	-4.56842
LOC108212029	LOC108223317	-0.806743	0.000229612	-3.63901
LOC108216647	LOC108223317	0.811228	0.00014256	-3.846
LOC108227431	LOC108223317	0.912825	1.24002e-11	-10.9066
LOC108217754	LOC108223317	0.904861	8.13695e-11	-10.0895
LOC108203142	LOC108223317	-0.769194	0.00803705	-2.0949
LOC108215014	LOC108227487	0.84298	3.24291e-06	-5.48906
XLOC_033393	LOC108227487	0.782664	0.00243603	-2.61332
LOC108199579	LOC108227487	0.824002	3.41004e-05	-4.46724
LOC108192923	LOC108227487	0.852466	8.87323e-07	-6.05192
LOC108214439	LOC108227487	0.806318	0.000240073	-3.61966
LOC108227310	LOC108227487	0.796913	0.000625768	-3.20359
LOC108205381	LOC108227487	0.773009	0.00577971	-2.23809
LOC108195931	LOC108227487	0.796848	0.000629791	-3.2008
LOC108197537	LOC108227487	0.813756	0.000108354	-3.96516
LOC108220607	LOC108227487	0.782802	0.00240527	-2.61884
LOC108223941	LOC108227487	0.826369	2.58282e-05	-4.58791
XLOC_018574	LOC108227487	0.811335	0.000140926	-3.85101
LOC108209751	LOC108227487	0.842673	3.37665e-06	-5.47151
LOC108192822	LOC108227487	0.794474	0.000795666	-3.09927
LOC108199921	LOC108227487	0.794173	0.000819412	-3.0865
LOC108204731	LOC108227487	0.796193	0.000671949	-3.17266
LOC108227508	LOC108227487	0.838117	6.09849e-06	-5.21478
LOC108224670	LOC108206598	0.779607	0.00321748	-2.49248
LOC108192978	LOC108206598	0.784529	0.00205101	-2.68803
LOC108206613	LOC108206598	0.839768	4.93294e-06	-5.30689
LOC108205659	LOC108206598	0.880541	1.04724e-08	-7.97995
LOC108215276	LOC108206598	0.902417	1.40225e-10	-9.85317
LOC108216647	LOC108206598	0.779241	0.0033255	-2.47814
LOC108227431	LOC108206598	0.826965	2.407e-05	-4.61852
LOC108217754	LOC108206598	0.773016	0.0057764	-2.23834
LOC108205960	LOC108206598	0.76851	0.00852091	-2.06951
LOC108210287	LOC108206598	0.874131	3.1644e-08	-7.49971
LOC108204731	LOC108206598	0.779095	0.00336979	-2.4724
LOC108222973	LOC108206598	0.786479	0.00171035	-2.76692
LOC108203142	LOC108206598	-0.781107	0.00280839	-2.55154
LOC108223317	LOC108206598	0.822471	4.072e-05	-4.39019
LOC108227329	LOC108208531	0.861524	2.35838e-07	-6.62739
LOC108218586	LOC108208531	0.851414	1.02892e-06	-5.98762
LOC108194135	LOC108208531	0.905656	6.795e-11	-10.1678
LOC108208530	LOC108208531	0.926958	2.69524e-13	-12.5694
LOC108206735	LOC108208531	0.819638	5.62989e-05	-4.2495
LOC108210741	LOC108208531	0.819655	5.61895e-05	-4.25034
LOC108196459	LOC108208531	0.898197	3.47283e-10	-9.45932
LOC108206270	LOC108208531	0.943158	1.13516e-15	-14.9449
LOC108206613	LOC108208531	0.807899	0.000203307	-3.69185
LOC108195931	LOC108208531	0.878908	1.39637e-08	-7.855
LOC108209507	LOC108208531	0.95288	1.84714e-17	-16.7335
LOC108219710	LOC108208531	0.860246	2.85908e-07	-6.54377
LOC108206455	LOC108208531	0.902784	1.2935e-10	-9.88823
LOC108218758	LOC108208531	0.940344	3.26701e-15	-14.4858
LOC108195869	LOC108208531	0.857844	4.08541e-07	-6.38876
LOC108211573	LOC108208531	0.871363	5.00726e-08	-7.3004
LOC108223489	LOC108208531	0.958019	1.4506e-18	-17.8385
LOC108204319	LOC108208531	0.804673	0.000284939	-3.54525
LOC108204499	LOC108208531	0.932575	4.72872e-14	-13.3253
LOC108205957	LOC108208531	0.834488	9.64041e-06	-5.0159
LOC108223265	LOC108208531	0.797113	0.000613472	-3.21221
LOC108219921	LOC108208531	0.885278	4.4378e-09	-8.35283
LOC108228168	LOC108208531	0.942838	1.2837e-15	-14.8915
LOC108210994	LOC108208531	0.934116	2.85675e-14	-13.5441
LOC108194500	LOC108208531	0.934676	2.37185e-14	-13.6249
LOC108192822	LOC108208531	0.842733	3.35018e-06	-5.47493
LOC108209243	LOC108208531	0.914941	7.29805e-12	-11.1368
LOC108205248	LOC108208531	0.914588	7.97978e-12	-11.098
LOC108202752	LOC108208531	0.954579	8.23164e-18	-17.0845
LOC108210663	LOC108208531	0.875095	2.69e-08	-7.57025
LOC108204731	LOC108208531	0.823849	3.47126e-05	-4.45951
LOC108214527	LOC108208531	0.912057	1.49816e-11	-10.8244
LOC108219246	LOC108208531	0.924183	6.05625e-13	-12.2178
LOC108196117	LOC108208531	0.918724	2.73001e-12	-11.5638
LOC108227508	LOC108208531	0.776096	0.00440541	-2.35601
LOC108214955	LOC108208531	0.959551	6.3876e-19	-18.1947
LOC108209043	LOC108208531	0.814711	9.75769e-05	-4.01065
LOC108224860	LOC108208531	0.869832	6.42605e-08	-7.19206
LOC108209842	LOC108208531	0.937851	7.99514e-15	-14.0972
LOC108227329	LOC108208532	0.861886	2.23258e-07	-6.65119
LOC108218586	LOC108208532	0.851525	1.01315e-06	-5.99433
LOC108194135	LOC108208532	0.904563	8.70055e-11	-10.0605
LOC108208530	LOC108208532	0.926021	3.5556e-13	-12.4491
LOC108206735	LOC108208532	0.820398	5.16419e-05	-4.287
LOC108210741	LOC108208532	0.819863	5.48785e-05	-4.2606
LOC108196459	LOC108208532	0.896847	4.603e-10	-9.33696
LOC108206270	LOC108208532	0.942838	1.28349e-15	-14.8916
LOC108206613	LOC108208532	0.807365	0.000215092	-3.66738
LOC108195931	LOC108208532	0.878455	1.51119e-08	-7.82068
LOC108209507	LOC108208532	0.952036	2.73076e-17	-16.5637
LOC108219710	LOC108208532	0.859949	2.98953e-07	-6.5244
LOC108206455	LOC108208532	0.901424	1.74236e-10	-9.75886
LOC108218758	LOC108208532	0.939822	3.95305e-15	-14.4031
LOC108195869	LOC108208532	0.857881	4.06276e-07	-6.39118
LOC108211573	LOC108208532	0.871241	5.10905e-08	-7.29166
LOC108223489	LOC108208532	0.957431	1.97194e-18	-17.7051
LOC108204319	LOC108208532	0.803624	0.000317552	-3.49819
LOC108204499	LOC108208532	0.931731	6.19883e-14	-13.2077
LOC108205957	LOC108208532	0.835291	8.72015e-06	-5.05948
LOC108223265	LOC108208532	0.795785	0.000699547	-3.15518
LOC108219921	LOC108208532	0.886085	3.81926e-09	-8.41802
LOC108228168	LOC108208532	0.942525	1.44666e-15	-14.8396
LOC108210994	LOC108208532	0.933257	3.78892e-14	-13.4215
LOC108194500	LOC108208532	0.934601	2.43174e-14	-13.6141
LOC108192822	LOC108208532	0.841977	3.70026e-06	-5.43177
LOC108209243	LOC108208532	0.914484	8.19115e-12	-11.0867
LOC108205248	LOC108208532	0.91439	8.38916e-12	-11.0763
LOC108202752	LOC108208532	0.954003	1.08648e-17	-16.964
LOC108210663	LOC108208532	0.874894	2.78283e-08	-7.55551
LOC108204731	LOC108208532	0.822945	3.85498e-05	-4.41398
LOC108214527	LOC108208532	0.912363	1.38975e-11	-10.8571
LOC108219246	LOC108208532	0.923872	6.61756e-13	-12.1793
LOC108196117	LOC108208532	0.918804	2.67288e-12	-11.573
LOC108227508	LOC108208532	0.775871	0.00449427	-2.34734
LOC108214955	LOC108208532	0.959233	7.59282e-19	-18.1196
LOC108209043	LOC108208532	0.812792	0.000120354	-3.91954
LOC108224860	LOC108208532	0.869604	6.66663e-08	-7.17609
LOC108209842	LOC108208532	0.937741	8.31046e-15	-14.0804
LOC108208531	LOC108208532	0.999972	5.64225e-90	-88.9475
LOC108218586	LOC108215383	0.837016	7.01557e-06	-5.15394
LOC108215014	LOC108215383	0.867185	9.81592e-08	-7.00807
XLOC_033393	LOC108215383	0.795401	0.000726529	-3.13875
LOC108199579	LOC108215383	0.907013	4.97628e-11	-10.3031
LOC108224670	LOC108215383	0.791763	0.00103531	-2.98493
LOC108204858	LOC108215383	0.788884	0.00136338	-2.86538
LOC108192923	LOC108215383	0.85886	3.51578e-07	-6.45398
LOC108214439	LOC108215383	0.9103	2.29428e-11	-10.6394
LOC108227310	LOC108215383	0.829914	1.69036e-05	-4.77202
LOC108205381	LOC108215383	0.76912	0.0080884	-2.09214
LOC108195931	LOC108215383	0.808928	0.000182321	-3.73916
LOC108202760	LOC108215383	0.836527	7.4637e-06	-5.12705
LOC108197537	LOC108215383	0.830887	1.50229e-05	-4.82325
LOC108203972	LOC108215383	0.816784	7.75759e-05	-4.11027
LOC108223941	LOC108215383	0.869495	6.78585e-08	-7.1684
XLOC_018574	LOC108215383	0.79792	0.000566105	-3.2471
LOC108209287	LOC108215383	0.841244	4.07302e-06	-5.39008
LOC108209751	LOC108215383	0.882645	7.18424e-09	-8.14362
LOC108192822	LOC108215383	0.888002	2.66224e-09	-8.57475
LOC108199921	LOC108215383	0.80048	0.00043774	-3.35878
LOC108204731	LOC108215383	0.807426	0.000213711	-3.67017
LOC108227508	LOC108215383	0.84825	1.59581e-06	-5.79702
LOC108227487	LOC108215383	0.846738	1.9612e-06	-5.70748
LOC108227329	LOC108195220	0.791344	0.00107785	-2.96744
LOC108218586	LOC108195220	0.801496	0.000394843	-3.40358
LOC108215014	LOC108195220	0.904102	9.65036e-11	-10.0155
XLOC_033393	LOC108195220	0.831534	1.38817e-05	-4.85756
LOC108199579	LOC108195220	0.906259	5.91979e-11	-10.2277
LOC108224670	LOC108195220	0.855177	6.02464e-07	-6.22007
LOC108192923	LOC108195220	0.842413	3.4944e-06	-5.45663
LOC108214439	LOC108195220	0.867004	1.01013e-07	-6.99562
LOC108227310	LOC108195220	0.789465	0.00129011	-2.88937
LOC108193560	LOC108195220	0.809051	0.000179951	-3.74484
LOC108192978	LOC108195220	0.833955	1.03009e-05	-4.98713
LOC108206613	LOC108195220	0.789982	0.00122812	-2.91076
LOC108205381	LOC108195220	0.804963	0.000276501	-3.5583
LOC108205659	LOC108195220	0.83891	5.50964e-06	-5.25888
LOC108202760	LOC108195220	0.850807	1.1202e-06	-5.9507
LOC108211011	LOC108195220	0.824458	3.23315e-05	-4.49037
LOC108197537	LOC108195220	0.873412	3.56884e-08	-7.44747
LOC108203972	LOC108195220	0.821197	4.71377e-05	-4.32663
LOC108215276	LOC108195220	0.846473	2.03283e-06	-5.6919
LOC108223941	LOC108195220	0.889131	2.14572e-09	-8.66843
LOC108224479	LOC108195220	0.819684	5.60006e-05	-4.25181
XLOC_018574	LOC108195220	0.782164	0.00255027	-2.59341
LOC108219921	LOC108195220	0.807025	0.000222917	-3.65186
LOC108209287	LOC108195220	0.888827	2.27476e-09	-8.64306
LOC108227431	LOC108195220	0.814305	0.000102032	-3.99126
LOC108192822	LOC108195220	0.808024	0.000200649	-3.69756
LOC108197388	LOC108195220	0.841265	4.06184e-06	-5.39128
LOC108217754	LOC108195220	0.86607	1.17032e-07	-6.9317
LOC108205960	LOC108195220	0.860251	2.85699e-07	-6.54409
LOC108204731	LOC108195220	0.819649	5.62289e-05	-4.25004
LOC108224990	LOC108195220	0.813548	0.000110845	-3.95529
LOC108227508	LOC108195220	0.807516	0.000211693	-3.67429
LOC108208800	LOC108195220	-0.856917	4.68004e-07	-6.32975
LOC108215383	LOC108195220	0.768544	0.0084965	-2.07076
LOC108194500	LOC108203703	-0.773101	0.00573346	-2.24158
LOC108222973	LOC108203703	-0.780378	0.00300074	-2.52277
LOC108227329	LOC108192494	0.894176	7.94849e-10	-9.09972
LOC108218586	LOC108192494	0.914113	8.99496e-12	-11.046
LOC108194135	LOC108192494	0.876882	1.98369e-08	-7.70253
LOC108222953	LOC108192494	0.807966	0.000201879	-3.69491
LOC108215014	LOC108192494	0.892684	1.07175e-09	-8.96991
LOC108208530	LOC108192494	0.800061	0.000456671	-3.3404
XLOC_033393	LOC108192494	0.826141	2.65341e-05	-4.5762
LOC108199579	LOC108192494	0.920064	1.90518e-12	-11.7201
LOC108224670	LOC108192494	0.798526	0.000532851	-3.27339
LOC108206735	LOC108192494	0.818125	6.67696e-05	-4.17542
LOC108192923	LOC108192494	0.896128	5.34088e-10	-9.27239
LOC108214439	LOC108192494	0.900272	2.23461e-10	-9.6508
LOC108227310	LOC108192494	0.820826	4.91797e-05	-4.30821
LOC108196459	LOC108192494	0.838264	5.98501e-06	-5.22294
LOC108193560	LOC108192494	0.843336	3.09358e-06	-5.50954
LOC108206270	LOC108192494	0.856126	5.25208e-07	-6.27967
LOC108206613	LOC108192494	0.870972	5.338e-08	-7.27262
LOC108205381	LOC108192494	0.836724	7.2803e-06	-5.13785
LOC108195931	LOC108192494	0.856031	5.32472e-07	-6.2737
LOC108205659	LOC108192494	0.825748	2.77934e-05	-4.55606
LOC108202760	LOC108192494	0.81117	0.000143444	-3.84332
LOC108219710	LOC108192494	0.835666	8.31883e-06	-5.07994
LOC108211011	LOC108192494	0.79607	0.000680191	-3.16737
LOC108197537	LOC108192494	0.865898	1.20235e-07	-6.91997
LOC108203972	LOC108192494	0.812656	0.00012215	-3.91311
LOC108218758	LOC108192494	0.847844	1.68683e-06	-5.77293
LOC108215276	LOC108192494	0.819836	5.50488e-05	-4.25925
LOC108195869	LOC108192494	0.820755	4.95815e-05	-4.30468
LOC108211573	LOC108192494	0.787555	0.0015459	-2.81082
LOC108223489	LOC108192494	0.883155	6.55052e-09	-8.18372
LOC108204319	LOC108192494	0.842224	3.58244e-06	-5.44582
LOC108223941	LOC108192494	0.837465	6.62694e-06	-5.17869
LOC108224479	LOC108192494	0.805004	0.000275303	-3.56019
LOC108219921	LOC108192494	0.914221	8.75228e-12	-11.0579
LOC108209287	LOC108192494	0.851248	1.05326e-06	-5.97747
LOC108227431	LOC108192494	0.791455	0.00106638	-2.97209
LOC108194500	LOC108192494	0.824354	3.27288e-05	-4.48507
LOC108192822	LOC108192494	0.921074	1.44689e-12	-11.8396
LOC108197388	LOC108192494	0.821031	4.80422e-05	-4.31838
LOC108217754	LOC108192494	0.824415	3.24968e-05	-4.48816
LOC108202752	LOC108192494	0.79991	0.000463697	-3.33377
LOC108204731	LOC108192494	0.89746	4.05276e-10	-9.39225
LOC108224990	LOC108192494	0.803881	0.000309251	-3.50969
LOC108219246	LOC108192494	0.886511	3.52718e-09	-8.45257
LOC108227508	LOC108192494	0.872573	4.10257e-08	-7.38694
LOC108209043	LOC108192494	0.767117	0.00959209	-2.01809
LOC108208800	LOC108192494	-0.821182	4.72178e-05	-4.32589
LOC108209842	LOC108192494	0.789236	0.00131859	-2.87989
LOC108208531	LOC108192494	0.835577	8.41269e-06	-5.07507
LOC108208532	LOC108192494	0.835677	8.30709e-06	-5.08055
LOC108215383	LOC108192494	0.809636	0.000169086	-3.77189
LOC108195220	LOC108192494	0.884433	5.18682e-09	-8.2851
LOC108194135	LOC108193041	0.844737	2.56745e-06	-5.5905
LOC108208530	LOC108193041	0.827127	2.3609e-05	-4.62692
LOC108210741	LOC108193041	0.800623	0.00043147	-3.36505
LOC108196459	LOC108193041	0.836487	7.50114e-06	-5.12487
LOC108206270	LOC108193041	0.848306	1.58344e-06	-5.8004
LOC108195931	LOC108193041	0.82441	3.25151e-05	-4.48791
LOC108209507	LOC108193041	0.926235	3.33885e-13	-12.4764
LOC108206455	LOC108193041	0.91159	1.67925e-11	-10.7749
LOC108218758	LOC108193041	0.811771	0.000134448	-3.87145
LOC108211573	LOC108193041	0.820589	5.05284e-05	-4.29646
LOC108223489	LOC108193041	0.897233	4.24842e-10	-9.37177
LOC108204499	LOC108193041	0.959927	5.19745e-19	-18.2842
LOC108223265	LOC108193041	0.812411	0.00012545	-3.90153
LOC108228168	LOC108193041	0.894278	7.78657e-10	-9.10865
LOC108210994	LOC108193041	0.895554	6.00722e-10	-9.22133
LOC108194500	LOC108193041	0.80553	0.00026067	-3.58391
LOC108192822	LOC108193041	0.782644	0.00244049	-2.61252
LOC108209243	LOC108193041	0.84811	1.62672e-06	-5.78869
LOC108205248	LOC108193041	0.838204	6.03115e-06	-5.2196
LOC108202752	LOC108193041	0.870584	5.68746e-08	-7.24508
LOC108210663	LOC108193041	0.803373	0.00032585	-3.48698
LOC108214527	LOC108193041	0.807769	0.000206113	-3.6859
LOC108219246	LOC108193041	0.794748	0.000774602	-3.11092
LOC108196117	LOC108193041	0.83233	1.25917e-05	-4.89992
LOC108198846	LOC108193041	-0.775913	0.0044775	-2.34896
LOC108214955	LOC108193041	0.846133	2.12833e-06	-5.67196
LOC108209043	LOC108193041	0.876201	2.22899e-08	-7.65189
LOC108224860	LOC108193041	0.769506	0.00782505	-2.10651
LOC108209842	LOC108193041	0.816673	7.85391e-05	-4.10491
LOC108208531	LOC108193041	0.871675	4.75748e-08	-7.32262
LOC108208532	LOC108193041	0.869751	6.51061e-08	-7.18638
LOC108218586	LOC108220594	0.789314	0.00130888	-2.8831
LOC108206270	LOC108220594	0.817516	7.14932e-05	-4.14574
LOC108195931	LOC108220594	0.786176	0.00175957	-2.75459
LOC108209507	LOC108220594	0.81513	9.31752e-05	-4.0307
LOC108219710	LOC108220594	0.781652	0.00267249	-2.57308
LOC108223489	LOC108220594	0.854236	6.89804e-07	-6.16127
LOC108204319	LOC108220594	0.769676	0.00771234	-2.11281
LOC108204499	LOC108220594	0.786654	0.00168255	-2.77403
LOC108205957	LOC108220594	0.77394	0.00532776	-2.27346
LOC108219921	LOC108220594	0.766772	0.0098764	-2.0054
LOC108228168	LOC108220594	0.793416	0.000882165	-3.05445
LOC108209243	LOC108220594	0.79072	0.00114444	-2.94141
LOC108202752	LOC108220594	0.845167	2.42377e-06	-5.61551
LOC108219246	LOC108220594	0.846527	2.01785e-06	-5.69511
LOC108196117	LOC108220594	0.779496	0.00325013	-2.4881
LOC108214955	LOC108220594	0.786108	0.00177076	-2.75184
LOC108209842	LOC108220594	0.856982	4.63585e-07	-6.33387
LOC108208531	LOC108220594	0.810037	0.000161999	-3.79049
LOC108208532	LOC108220594	0.80981	0.00016597	-3.77997
LOC108192978	LOC108209738	0.818501	6.40122e-05	-4.19374
LOC108206613	LOC108209738	0.805267	0.000267886	-3.57205
LOC108205659	LOC108209738	0.847983	1.65522e-06	-5.78114
LOC108203083	LOC108209738	0.77606	0.00441963	-2.35461
LOC108215276	LOC108209738	0.812762	0.000120756	-3.91809
LOC108212029	LOC108209738	-0.829088	1.86754e-05	-4.72873
LOC108216647	LOC108209738	0.773623	0.00547777	-2.2614
LOC108227431	LOC108209738	0.768158	0.00878067	-2.05647
LOC108210287	LOC108209738	0.782465	0.00248084	-2.6054
LOC108222973	LOC108209738	0.780533	0.00295896	-2.52886
LOC108223317	LOC108209738	0.838981	5.45975e-06	-5.26283
LOC108206598	LOC108209738	0.846782	1.94945e-06	-5.71009
LOC108215014	LOC108200214	0.790341	0.00118672	-2.92565
XLOC_033393	LOC108200214	0.829819	1.71006e-05	-4.76699
LOC108199579	LOC108200214	0.770799	0.00700205	-2.15477
LOC108224670	LOC108200214	0.792948	0.000923219	-3.0347
LOC108214439	LOC108200214	0.773376	0.00559766	-2.25199
LOC108193560	LOC108200214	0.768797	0.00831448	-2.08016
LOC108197537	LOC108200214	0.791245	0.00108818	-2.9633
LOC108223941	LOC108200214	0.779657	0.00320299	-2.49444
XLOC_018574	LOC108200214	0.781265	0.00276839	-2.55777
LOC108199921	LOC108200214	0.806617	0.000232684	-3.63323
LOC108205960	LOC108200214	0.797829	0.000571252	-3.24317
LOC108194135	LOC108208584	0.813394	0.000112727	-3.94797
LOC108208530	LOC108208584	0.85868	3.61096e-07	-6.44238
LOC108210741	LOC108208584	0.827051	2.38255e-05	-4.62296
LOC108196459	LOC108208584	0.822741	3.947e-05	-4.40373
LOC108206270	LOC108208584	0.810156	0.000159949	-3.79602
LOC108209507	LOC108208584	0.887897	2.71568e-09	-8.56612
LOC108206455	LOC108208584	0.948008	1.60571e-16	-15.7943
LOC108218758	LOC108208584	0.780795	0.00288921	-2.53922
LOC108223489	LOC108208584	0.792754	0.000940689	-3.02655
LOC108204499	LOC108208584	0.902229	1.46149e-10	-9.83521
LOC108223265	LOC108208584	0.863412	1.76837e-07	-6.75243
LOC108228168	LOC108208584	0.90338	1.13355e-10	-9.94556
LOC108210994	LOC108208584	0.922152	1.07402e-12	-11.969
LOC108194500	LOC108208584	0.834518	9.60437e-06	-5.01753
LOC108209243	LOC108208584	0.900664	2.05384e-10	-9.68743
LOC108205248	LOC108208584	0.918554	2.8566e-12	-11.5442
LOC108202752	LOC108208584	0.842008	3.68545e-06	-5.43351
LOC108210663	LOC108208584	0.907637	4.30537e-11	-10.366
LOC108214527	LOC108208584	0.844866	2.52352e-06	-5.59799
LOC108196117	LOC108208584	0.868537	7.91536e-08	-7.10153
LOC108214955	LOC108208584	0.889458	2.0148e-09	-8.69577
LOC108224860	LOC108208584	0.830304	1.61248e-05	-4.79251
LOC108209842	LOC108208584	0.800672	0.000429315	-3.36722
LOC108208531	LOC108208584	0.847582	1.74841e-06	-5.75736
LOC108208532	LOC108208584	0.846202	2.10866e-06	-5.67599
LOC108193041	LOC108208584	0.865567	1.26628e-07	-6.89747
LOC108227329	LOC108192552	-0.799336	0.000491254	-3.30869
LOC108218586	LOC108192552	-0.803607	0.0003181	-3.49744
LOC108194135	LOC108192552	-0.842716	3.35791e-06	-5.47393
LOC108222953	LOC108192552	-0.919938	1.97171e-12	-11.7052
LOC108215014	LOC108192552	-0.816886	7.66984e-05	-4.11521
XLOC_033393	LOC108192552	-0.7875	0.00155395	-2.80856
LOC108199579	LOC108192552	-0.847718	1.7163e-06	-5.76541
LOC108192923	LOC108192552	-0.840519	4.47617e-06	-5.34909
LOC108214439	LOC108192552	-0.84941	1.36018e-06	-5.8664
LOC108196459	LOC108192552	-0.837881	6.28502e-06	-5.20169
LOC108193560	LOC108192552	-0.796302	0.000664739	-3.17735
LOC108206270	LOC108192552	-0.805422	0.000263596	-3.57906
LOC108206613	LOC108192552	-0.904602	8.62592e-11	-10.0642
LOC108205659	LOC108192552	-0.777667	0.00383037	-2.41676
LOC108211011	LOC108192552	-0.801577	0.000391615	-3.40714
LOC108197537	LOC108192552	-0.796303	0.000664707	-3.17737
LOC108215276	LOC108192552	-0.786526	0.00170274	-2.76885
LOC108195869	LOC108192552	-0.87148	4.9121e-08	-7.30873
LOC108223489	LOC108192552	-0.771417	0.00663734	-2.17801
LOC108204319	LOC108192552	-0.816095	8.37451e-05	-4.07704
LOC108196162	LOC108192552	-0.831957	1.31815e-05	-4.88004
LOC108194500	LOC108192552	-0.829803	1.71331e-05	-4.76616
LOC108192822	LOC108192552	-0.87419	3.13321e-08	-7.50401
LOC108210287	LOC108192552	-0.818384	6.48574e-05	-4.18804
LOC108204731	LOC108192552	-0.899637	2.56004e-10	-9.59175
LOC108219246	LOC108192552	-0.817414	7.23086e-05	-4.14081
LOC108222973	LOC108192552	-0.84288	3.28605e-06	-5.48333
LOC108209043	LOC108192552	-0.800374	0.000442453	-3.35413
LOC108203142	LOC108192552	0.768312	0.00866609	-2.06218
LOC108206598	LOC108192552	-0.786884	0.00164655	-2.78342
LOC108192494	LOC108192552	-0.823199	3.7434e-05	-4.42673
LOC108227329	LOC108208416	0.906978	5.0171e-11	-10.2995
LOC108218586	LOC108208416	0.954018	1.07883e-17	-16.967
LOC108194135	LOC108208416	0.885884	3.96554e-09	-8.4017
LOC108222953	LOC108208416	0.779873	0.00314114	-2.50291
LOC108215014	LOC108208416	0.860014	2.9605e-07	-6.52863
LOC108208530	LOC108208416	0.803929	0.000307732	-3.51183
XLOC_033393	LOC108208416	0.778662	0.00350343	-2.45551
LOC108199579	LOC108208416	0.912556	1.32527e-11	-10.8777
LOC108224670	LOC108208416	0.799857	0.000466179	-3.33145
LOC108206735	LOC108208416	0.832294	1.26476e-05	-4.89799
LOC108192923	LOC108208416	0.864442	1.50846e-07	-6.82147
LOC108214439	LOC108208416	0.907729	4.21464e-11	-10.3752
LOC108227310	LOC108208416	0.862657	1.98531e-07	-6.70217
LOC108196459	LOC108208416	0.870721	5.56178e-08	-7.25479
LOC108193560	LOC108208416	0.784143	0.00212571	-2.6725
LOC108206270	LOC108208416	0.889727	1.91289e-09	-8.71831
LOC108206613	LOC108208416	0.822114	4.24299e-05	-4.37233
LOC108205381	LOC108208416	0.810235	0.000158589	-3.79973
LOC108195931	LOC108208416	0.927303	2.43171e-13	-12.6141
LOC108209507	LOC108208416	0.824264	3.30739e-05	-4.48051
LOC108202760	LOC108208416	0.862544	2.01968e-07	-6.69472
LOC108219710	LOC108208416	0.841915	3.73048e-06	-5.42824
LOC108197537	LOC108208416	0.829737	1.72692e-05	-4.76273
LOC108203972	LOC108208416	0.768274	0.00869405	-2.06078
LOC108218758	LOC108208416	0.859806	3.05374e-07	-6.51517
LOC108195869	LOC108208416	0.831973	1.31556e-05	-4.88089
LOC108211573	LOC108208416	0.858934	3.47707e-07	-6.45879
LOC108223489	LOC108208416	0.927908	2.02809e-13	-12.6929
LOC108204319	LOC108208416	0.848807	1.47823e-06	-5.83026
LOC108204499	LOC108208416	0.807363	0.00021514	-3.66728
LOC108223941	LOC108208416	0.809305	0.000175143	-3.75661
LOC108219921	LOC108208416	0.94139	2.21892e-15	-14.6539
LOC108228168	LOC108208416	0.782173	0.00254814	-2.59378
LOC108209287	LOC108208416	0.781624	0.00267933	-2.57197
LOC108194500	LOC108208416	0.87059	5.68177e-08	-7.24552
LOC108192822	LOC108208416	0.942936	1.23611e-15	-14.9079
LOC108199921	LOC108208416	0.784447	0.00206678	-2.6847
LOC108202752	LOC108208416	0.867545	9.27223e-08	-7.03282
LOC108204731	LOC108208416	0.929573	1.2204e-13	-12.9135
LOC108219246	LOC108208416	0.934928	2.17965e-14	-13.6616
LOC108227508	LOC108208416	0.926535	3.0557e-13	-12.5149
LOC108214955	LOC108208416	0.80354	0.000320294	-3.49445
LOC108209043	LOC108208416	0.824368	3.26753e-05	-4.48578
LOC108208800	LOC108208416	-0.768295	0.00867878	-2.06154
LOC108209842	LOC108208416	0.856886	4.70099e-07	-6.32781
LOC108208531	LOC108208416	0.894072	8.11736e-10	-9.09059
LOC108208532	LOC108208416	0.893964	8.29657e-10	-9.0811
LOC108215383	LOC108208416	0.820747	4.96277e-05	-4.30428
LOC108195220	LOC108208416	0.811677	0.000135808	-3.86707
LOC108192494	LOC108208416	0.912969	1.19646e-11	-10.9221
LOC108193041	LOC108208416	0.782853	0.00239402	-2.62087
LOC108220594	LOC108208416	0.823497	3.61607e-05	-4.44176
LOC108192552	LOC108208416	-0.829885	1.69635e-05	-4.77049
LOC108224670	LOC108203147	0.771325	0.0066907	-2.17453
LOC108192978	LOC108203147	0.860818	2.62393e-07	-6.58105
LOC108206613	LOC108203147	0.820114	5.33336e-05	-4.273
LOC108205659	LOC108203147	0.877742	1.71036e-08	-7.76691
LOC108203972	LOC108203147	0.768373	0.00862086	-2.06445
LOC108215276	LOC108203147	0.86321	1.82407e-07	-6.73896
LOC108212029	LOC108203147	-0.850089	1.23811e-06	-5.90724
LOC108224479	LOC108203147	0.778278	0.00362642	-2.44052
LOC108216647	LOC108203147	0.82184	4.37894e-05	-4.35863
LOC108215375	LOC108203147	0.767371	0.00938823	-2.02742
LOC108227431	LOC108203147	0.867619	9.16393e-08	-7.03792
LOC108211654	LOC108203147	-0.77577	0.00453432	-2.34349
LOC108217754	LOC108203147	0.842629	3.39642e-06	-5.46898
LOC108210287	LOC108203147	0.834157	1.00453e-05	-4.99804
LOC108222973	LOC108203147	0.828409	2.02615e-05	-4.69333
LOC108203142	LOC108203147	-0.803866	0.000309712	-3.50904
LOC108208800	LOC108203147	-0.768548	0.00849331	-2.07092
LOC108223317	LOC108203147	0.89644	5.00768e-10	-9.30036
LOC108206598	LOC108203147	0.921371	1.33341e-12	-11.875
LOC108209738	LOC108203147	0.926956	2.69735e-13	-12.5691
LOC108222953	LOC108200426	0.811822	0.000133699	-3.87387
LOC108215014	LOC108200426	0.820862	4.89776e-05	-4.31
XLOC_033393	LOC108200426	0.807264	0.000217397	-3.66275
LOC108199579	LOC108200426	0.859683	3.11066e-07	-6.50715
LOC108192923	LOC108200426	0.818704	6.25611e-05	-4.2037
LOC108214439	LOC108200426	0.849973	1.25819e-06	-5.90025
LOC108193560	LOC108200426	0.788157	0.00146051	-2.83549
LOC108206613	LOC108200426	0.80901	0.000180745	-3.74293
LOC108202760	LOC108200426	0.823781	3.4988e-05	-4.45608
LOC108197537	LOC108200426	0.802277	0.000364642	-3.43813
LOC108203972	LOC108200426	0.778607	0.00352093	-2.45334
LOC108200255	LOC108200426	0.781053	0.00282245	-2.54937
LOC108223941	LOC108200426	0.789376	0.00130115	-2.88567
LOC108192822	LOC108200426	0.829809	1.71204e-05	-4.76649
LOC108199921	LOC108200426	0.83223	1.27475e-05	-4.89458
LOC108204731	LOC108200426	0.827155	2.35308e-05	-4.62836
LOC108222973	LOC108200426	0.794069	0.000827793	-3.08208
LOC108203142	LOC108200426	-0.811798	0.000134048	-3.87274
LOC108215383	LOC108200426	0.808952	0.000181847	-3.74029
LOC108192552	LOC108200426	-0.867524	9.30283e-08	-7.03138
LOC108208416	LOC108200426	0.786904	0.00164346	-2.78424
LOC108215014	LOC108227582	0.886692	3.40942e-09	-8.46732
XLOC_033393	LOC108227582	0.835461	8.53537e-06	-5.06878
LOC108199579	LOC108227582	0.881886	8.23809e-09	-8.08417
LOC108224670	LOC108227582	0.907286	4.67148e-11	-10.3305
LOC108192923	LOC108227582	0.789126	0.00133239	-2.87537
LOC108214439	LOC108227582	0.824173	3.34267e-05	-4.47591
LOC108227310	LOC108227582	0.806576	0.000233665	-3.63141
LOC108193560	LOC108227582	0.7839	0.00217396	-2.66275
LOC108192978	LOC108227582	0.831204	1.4453e-05	-4.84004
LOC108205659	LOC108227582	0.771393	0.00665137	-2.17709
LOC108202760	LOC108227582	0.892092	1.20511e-09	-8.91898
LOC108211011	LOC108227582	0.788514	0.00141203	-2.85016
LOC108197537	LOC108227582	0.868574	7.86871e-08	-7.1041
LOC108203972	LOC108227582	0.798497	0.000534413	-3.27212
LOC108215276	LOC108227582	0.80262	0.000352065	-3.45338
LOC108220607	LOC108227582	0.783323	0.00229271	-2.63965
LOC108223941	LOC108227582	0.926303	3.27197e-13	-12.4852
LOC108224479	LOC108227582	0.808501	0.000190764	-3.7195
XLOC_018574	LOC108227582	0.779542	0.00323665	-2.4899
LOC108215375	LOC108227582	0.78053	0.00295975	-2.52874
LOC108209287	LOC108227582	0.86135	2.42154e-07	-6.61591
LOC108227431	LOC108227582	0.832143	1.28842e-05	-4.88994
LOC108209751	LOC108227582	0.821011	4.81513e-05	-4.31739
LOC108197388	LOC108227582	0.820041	5.37822e-05	-4.26936
LOC108217754	LOC108227582	0.857848	4.08245e-07	-6.38908
LOC108199921	LOC108227582	0.767901	0.0089744	-2.04699
LOC108205960	LOC108227582	0.970421	6.25576e-22	-21.2037
LOC108204731	LOC108227582	0.770897	0.00694276	-2.15847
LOC108224990	LOC108227582	0.769691	0.00770211	-2.11339
LOC108222901	LOC108227582	-0.80609	0.000245853	-3.60932
LOC108227508	LOC108227582	0.785642	0.00184952	-2.73294
LOC108208800	LOC108227582	-0.814774	9.69033e-05	-4.01366
LOC108206598	LOC108227582	0.772063	0.00627618	-2.2023
LOC108195220	LOC108227582	0.898235	3.4452e-10	-9.46279
LOC108192494	LOC108227582	0.772299	0.00614844	-2.21124
LOC108227329	LOC108200890	0.880768	1.00597e-08	-7.99741
LOC108218586	LOC108200890	0.859972	2.97917e-07	-6.5259
LOC108194135	LOC108200890	0.914841	7.48544e-12	-11.1258
LOC108222953	LOC108200890	0.813555	0.000110757	-3.95563
LOC108208530	LOC108200890	0.891498	1.35484e-09	-8.86811
LOC108206735	LOC108200890	0.843716	2.94178e-06	-5.53139
LOC108214439	LOC108200890	0.775556	0.00462118	-2.33525
LOC108210741	LOC108200890	0.785527	0.00186946	-2.72828
LOC108196459	LOC108200890	0.895874	5.6261e-10	-9.24979
LOC108206270	LOC108200890	0.93577	1.64085e-14	-13.7849
LOC108206613	LOC108200890	0.854057	7.07613e-07	-6.1502
LOC108195931	LOC108200890	0.869495	6.7858e-08	-7.1684
LOC108209507	LOC108200890	0.918388	2.98527e-12	-11.525
LOC108219710	LOC108200890	0.853784	7.35814e-07	-6.13323
LOC108206455	LOC108200890	0.863164	1.83708e-07	-6.73587
LOC108218758	LOC108200890	0.924379	5.72524e-13	-12.2422
LOC108195869	LOC108200890	0.863402	1.77114e-07	-6.75175
LOC108211573	LOC108200890	0.851531	1.01219e-06	-5.99474
LOC108223489	LOC108200890	0.950243	6.11898e-17	-16.2133
LOC108204319	LOC108200890	0.827413	2.28203e-05	-4.64168
LOC108204499	LOC108200890	0.892057	1.21356e-09	-8.91594
LOC108205957	LOC108200890	0.783645	0.00222576	-2.65252
LOC108223265	LOC108200890	0.777281	0.00396475	-2.40178
LOC108219921	LOC108200890	0.89014	1.76618e-09	-8.75297
LOC108228168	LOC108200890	0.891047	1.48018e-09	-8.82969
LOC108210994	LOC108200890	0.895746	5.7761e-10	-9.23837
LOC108194500	LOC108200890	0.907758	4.18611e-11	-10.3782
LOC108192822	LOC108200890	0.859292	3.29723e-07	-6.48185
LOC108209243	LOC108200890	0.860602	2.71055e-07	-6.56694
LOC108205248	LOC108200890	0.838609	5.72668e-06	-5.2421
LOC108202752	LOC108200890	0.930298	9.74271e-14	-13.0113
LOC108210663	LOC108200890	0.798799	0.000518491	-3.28526
LOC108204731	LOC108200890	0.874956	2.75383e-08	-7.56006
LOC108214527	LOC108200890	0.853045	8.17442e-07	-6.08754
LOC108219246	LOC108200890	0.916868	4.44842e-12	-11.3518
LOC108196117	LOC108200890	0.853804	7.33671e-07	-6.1345
LOC108227508	LOC108200890	0.801616	0.000390058	-3.40887
LOC108214955	LOC108200890	0.92337	7.63129e-13	-12.1174
LOC108209043	LOC108200890	0.803352	0.000326574	-3.48602
LOC108224860	LOC108200890	0.809685	0.000168192	-3.7742
LOC108209842	LOC108200890	0.892907	1.02527e-09	-8.98916
LOC108208531	LOC108200890	0.953041	1.71368e-17	-16.7661
LOC108208532	LOC108200890	0.952639	2.06659e-17	-16.6847
LOC108192494	LOC108200890	0.871518	4.8817e-08	-7.31143
LOC108193041	LOC108200890	0.850016	1.2507e-06	-5.90285
LOC108220594	LOC108200890	0.788403	0.00142694	-2.84559
LOC108208584	LOC108200890	0.79882	0.00051739	-3.28618
LOC108192552	LOC108200890	-0.818965	6.0748e-05	-4.21647
LOC108208416	LOC108200890	0.896455	4.99243e-10	-9.30169
LOC108216647	LOC108223807	0.778798	0.00346102	-2.4608
LOC108205659	LOC108202419	-0.768033	0.0088741	-2.05188
LOC108203972	LOC108202419	-0.768735	0.00835904	-2.07784
LOC108216647	LOC108202419	-0.796366	0.000660571	-3.18008
LOC108227431	LOC108202419	-0.777475	0.00389649	-2.40933
LOC108222973	LOC108202419	-0.770138	0.00741188	-2.13007
LOC108208800	LOC108202419	0.811995	0.000131223	-3.88199
LOC108203703	LOC108202419	0.894078	8.10701e-10	-9.09114
LOC108203147	LOC108202419	-0.777332	0.00394663	-2.40377
LOC108224670	LOC108224060	-0.774892	0.00490021	-2.30978
LOC108206613	LOC108224060	-0.774906	0.00489414	-2.31032
LOC108200255	LOC108224060	-0.789681	0.00126391	-2.89828
LOC108215375	LOC108224060	-0.780527	0.00296053	-2.52863
LOC108210287	LOC108224060	-0.785491	0.00187565	-2.72685
LOC108222973	LOC108224060	-0.796305	0.00066456	-3.17747
LOC108203142	LOC108224060	0.779749	0.00317674	-2.49802
LOC108208800	LOC108224060	0.78024	0.00303848	-2.51734
LOC108206598	LOC108224060	-0.767751	0.00908985	-2.04144
LOC108203703	LOC108224060	0.819568	5.67424e-05	-4.24609
LOC108203147	LOC108224060	-0.793129	0.000907097	-3.04235
LOC108202419	LOC108224060	0.86491	1.40285e-07	-6.85299
LOC108215014	LOC108201317	-0.866843	1.03614e-07	-6.98458
XLOC_033393	LOC108201317	-0.812731	0.000121163	-3.91663
LOC108199579	LOC108201317	-0.893443	9.21124e-10	-9.03568
LOC108224670	LOC108201317	-0.852799	8.46402e-07	-6.07242
LOC108204858	LOC108201317	-0.786634	0.00168572	-2.77322
LOC108192923	LOC108201317	-0.81014	0.00016021	-3.79531
LOC108214439	LOC108201317	-0.881438	8.92567e-09	-8.04936
LOC108227310	LOC108201317	-0.795567	0.000714752	-3.14584
LOC108193560	LOC108201317	-0.773494	0.00554004	-2.25649
LOC108192978	LOC108201317	-0.775605	0.00460126	-2.33712
LOC108202760	LOC108201317	-0.828593	1.9821e-05	-4.70287
LOC108197537	LOC108201317	-0.830877	1.50397e-05	-4.82276
LOC108203972	LOC108201317	-0.834584	9.52517e-06	-5.02113
LOC108220607	LOC108201317	-0.784761	0.00200732	-2.69738
LOC108200255	LOC108201317	-0.813458	0.000111935	-3.95104
LOC108194368	LOC108201317	-0.836866	7.1507e-06	-5.14565
LOC108223941	LOC108201317	-0.890342	1.69831e-09	-8.76998
LOC108224479	LOC108201317	-0.800062	0.000456616	-3.34045
LOC108196162	LOC108201317	-0.771417	0.00663787	-2.17797
XLOC_018574	LOC108201317	-0.805285	0.0002674	-3.57284
LOC108215375	LOC108201317	-0.790885	0.00112649	-2.94827
LOC108209701	LOC108201317	-0.776686	0.00418047	-2.37877
LOC108209287	LOC108201317	-0.914975	7.23521e-12	-11.1405
LOC108227431	LOC108201317	-0.784828	0.00199494	-2.70007
LOC108192822	LOC108201317	-0.81333	0.00011351	-3.94497
LOC108197388	LOC108201317	-0.81056	0.000153173	-3.81482
LOC108217754	LOC108201317	-0.85512	6.07455e-07	-6.21649
LOC108199921	LOC108201317	-0.780759	0.00289876	-2.53779
LOC108205960	LOC108201317	-0.862305	2.09481e-07	-6.67886
LOC108204731	LOC108201317	-0.807049	0.000222351	-3.65296
LOC108224990	LOC108201317	-0.832221	1.27615e-05	-4.8941
LOC108222901	LOC108201317	0.84205	3.66525e-06	-5.4359
LOC108227508	LOC108201317	-0.808441	0.000191976	-3.71675
LOC108203142	LOC108201317	0.768612	0.00844698	-2.0733
LOC108208800	LOC108201317	0.858455	3.73322e-07	-6.42792
LOC108215383	LOC108201317	-0.827665	2.21448e-05	-4.65473
LOC108195220	LOC108201317	-0.807153	0.000219941	-3.65769
LOC108200214	LOC108201317	-0.802364	0.000361404	-3.44201
LOC108200426	LOC108201317	-0.779885	0.00313787	-2.50336
LOC108227582	LOC108201317	-0.8551	6.09191e-07	-6.21525
LOC108194135	LOC108222923	0.838555	5.76644e-06	-5.23909
LOC108208530	LOC108222923	0.89534	6.27602e-10	-9.20232
LOC108210741	LOC108222923	0.852758	8.51346e-07	-6.06989
LOC108196459	LOC108222923	0.853875	7.263e-07	-6.13888
LOC108206270	LOC108222923	0.861371	2.41369e-07	-6.61732
LOC108195931	LOC108222923	0.794982	0.000757004	-3.1209
LOC108209507	LOC108222923	0.940833	2.72938e-15	-14.5639
LOC108206455	LOC108222923	0.957779	1.6454e-18	-17.7837
LOC108218758	LOC108222923	0.846674	1.9781e-06	-5.70375
LOC108195869	LOC108222923	0.83875	5.62371e-06	-5.24998
LOC108211573	LOC108222923	0.842631	3.39551e-06	-5.46909
LOC108223489	LOC108222923	0.854597	6.54963e-07	-6.18378
LOC108204499	LOC108222923	0.93449	2.52328e-14	-13.598
LOC108205957	LOC108222923	0.784972	0.00196844	-2.70588
LOC108223265	LOC108222923	0.86457	1.47894e-07	-6.83005
LOC108228168	LOC108222923	0.969603	1.14585e-21	-20.9409
LOC108210994	LOC108222923	0.963515	6.53866e-20	-19.1845
LOC108194500	LOC108222923	0.886158	3.76747e-09	-8.42395
LOC108209243	LOC108222923	0.924673	5.2607e-13	-12.279
LOC108205248	LOC108222923	0.931153	7.44818e-14	-13.1279
LOC108202752	LOC108222923	0.895203	6.45475e-10	-9.19012
LOC108210663	LOC108222923	0.955137	6.27053e-18	-17.2027
LOC108214527	LOC108222923	0.873261	3.65982e-08	-7.43654
LOC108219246	LOC108222923	0.780715	0.00291037	-2.53605
LOC108196117	LOC108222923	0.914228	8.73824e-12	-11.0586
LOC108214955	LOC108222923	0.903869	1.0165e-10	-9.99289
LOC108209043	LOC108222923	0.802368	0.000361238	-3.44221
LOC108224860	LOC108222923	0.853525	7.63481e-07	-6.1172
LOC108209842	LOC108222923	0.863143	1.84297e-07	-6.73448
LOC108208531	LOC108222923	0.896726	4.72028e-10	-9.32603
LOC108208532	LOC108222923	0.895837	5.66977e-10	-9.24643
LOC108193041	LOC108222923	0.873589	3.4649e-08	-7.46031
LOC108208584	LOC108222923	0.933179	3.88626e-14	-13.4105
LOC108200890	LOC108222923	0.839045	5.41455e-06	-5.26644
LOC108224670	LOC108215437	0.796275	0.000666567	-3.17616
LOC108192978	LOC108215437	0.841543	3.91657e-06	-5.40709
LOC108200255	LOC108215437	0.773812	0.00538806	-2.26857
LOC108227431	LOC108215437	0.79004	0.00122137	-2.91315
LOC108217754	LOC108215437	0.810444	0.000155082	-3.80944
LOC108205960	LOC108215437	0.809271	0.000175779	-3.75503
LOC108222973	LOC108215437	0.783807	0.00219272	-2.65902
LOC108208800	LOC108215437	-0.779167	0.00334798	-2.47522
LOC108223317	LOC108215437	0.794817	0.000769405	-3.11384
LOC108206598	LOC108215437	0.808992	0.000181089	-3.74211
LOC108209738	LOC108215437	0.801568	0.000391988	-3.40673
LOC108203147	LOC108215437	0.886019	3.86697e-09	-8.41263
LOC108227582	LOC108215437	0.788051	0.00147521	-2.83115
LOC108224670	LOC108217389	0.786869	0.00164897	-2.78279
LOC108192978	LOC108217389	0.788438	0.00142226	-2.84702
LOC108205659	LOC108217389	0.854608	6.53932e-07	-6.18447
LOC108202760	LOC108217389	0.819993	5.40764e-05	-4.26699
LOC108203972	LOC108217389	0.787738	0.00151947	-2.81831
LOC108215276	LOC108217389	0.85127	1.05001e-06	-5.97881
LOC108216647	LOC108217389	0.851867	9.65491e-07	-6.01525
LOC108209287	LOC108217389	0.767411	0.00935602	-2.02891
LOC108227431	LOC108217389	0.869082	7.25242e-08	-7.13952
LOC108217754	LOC108217389	0.826797	2.4552e-05	-4.60991
LOC108203142	LOC108217389	-0.809471	0.000172082	-3.76427
LOC108223317	LOC108217389	0.82952	1.77295e-05	-4.7513
LOC108206598	LOC108217389	0.790719	0.0011445	-2.94138
LOC108195220	LOC108217389	0.76672	0.00992009	-2.00348
LOC108203147	LOC108217389	0.79694	0.000624071	-3.20477
LOC108227582	LOC108217389	0.770018	0.00748868	-2.12559
LOC108194135	LOC108205786	0.800558	0.000434311	-3.3622
LOC108208530	LOC108205786	0.890836	1.54248e-09	-8.81178
LOC108210741	LOC108205786	0.767034	0.00965955	-2.01504
LOC108196459	LOC108205786	0.808013	0.000200877	-3.69707
LOC108206270	LOC108205786	0.830848	1.50935e-05	-4.82121
LOC108209507	LOC108205786	0.906292	5.8757e-11	-10.2309
LOC108206455	LOC108205786	0.930694	8.60818e-14	-13.0651
LOC108218758	LOC108205786	0.838899	5.51743e-06	-5.25826
LOC108195869	LOC108205786	0.79226	0.000986742	-3.0058
LOC108211573	LOC108205786	0.773655	0.00546262	-2.2626
LOC108223489	LOC108205786	0.799743	0.000471536	-3.32649
LOC108204499	LOC108205786	0.878388	1.52875e-08	-7.81566
LOC108223265	LOC108205786	0.81834	6.518e-05	-4.18589
LOC108228168	LOC108205786	0.930954	7.93163e-14	-13.1006
LOC108210994	LOC108205786	0.914132	8.95069e-12	-11.0481
LOC108194500	LOC108205786	0.868158	8.4095e-08	-7.07523
LOC108209243	LOC108205786	0.899793	2.47626e-10	-9.6062
LOC108205248	LOC108205786	0.930304	9.72517e-14	-13.0121
LOC108202752	LOC108205786	0.882141	7.8679e-09	-8.10414
LOC108210663	LOC108205786	0.953925	1.12797e-17	-16.9477
LOC108214527	LOC108205786	0.858658	3.62236e-07	-6.44101
LOC108219246	LOC108205786	0.775933	0.00446963	-2.34973
LOC108196117	LOC108205786	0.876499	2.11842e-08	-7.67399
LOC108214955	LOC108205786	0.903374	1.13515e-10	-9.94495
LOC108224860	LOC108205786	0.840889	4.26554e-06	-5.37003
LOC108209842	LOC108205786	0.853606	7.54764e-07	-6.12219
LOC108208531	LOC108205786	0.870164	6.08934e-08	-7.21543
LOC108208532	LOC108205786	0.869448	6.83663e-08	-7.16516
LOC108193041	LOC108205786	0.78224	0.00253254	-2.59644
LOC108208584	LOC108205786	0.888196	2.56586e-09	-8.59077
LOC108200890	LOC108205786	0.791908	0.00102091	-2.99101
LOC108222923	LOC108205786	0.93246	4.90733e-14	-13.3092
LOC108208530	LOC108208876	0.847555	1.75491e-06	-5.75574
LOC108210741	LOC108208876	0.838247	5.99772e-06	-5.22201
LOC108196459	LOC108208876	0.780547	0.00295507	-2.52943
LOC108206270	LOC108208876	0.824129	3.35991e-05	-4.47367
LOC108209507	LOC108208876	0.896849	4.60142e-10	-9.33711
LOC108206455	LOC108208876	0.928889	1.50569e-13	-12.8223
LOC108218758	LOC108208876	0.78123	0.0027772	-2.55639
LOC108223489	LOC108208876	0.809732	0.00016736	-3.77635
LOC108204499	LOC108208876	0.90416	9.52641e-11	-10.0211
LOC108205957	LOC108208876	0.77558	0.00461126	-2.33618
LOC108223265	LOC108208876	0.819813	5.51925e-05	-4.25812
LOC108228168	LOC108208876	0.91756	3.71343e-12	-11.4302
LOC108210994	LOC108208876	0.923252	7.89108e-13	-12.1029
LOC108194500	LOC108208876	0.845244	2.39902e-06	-5.61997
LOC108209243	LOC108208876	0.941542	2.09648e-15	-14.6785
LOC108205248	LOC108208876	0.94457	6.54118e-16	-15.1843
LOC108202752	LOC108208876	0.853858	7.28062e-07	-6.13783
LOC108210663	LOC108208876	0.923225	7.95001e-13	-12.0996
LOC108214527	LOC108208876	0.898133	3.51969e-10	-9.4535
LOC108196117	LOC108208876	0.907657	4.28604e-11	-10.3679
LOC108214955	LOC108208876	0.903182	1.18444e-10	-9.92649
LOC108224860	LOC108208876	0.879572	1.24286e-08	-7.90558
LOC108209842	LOC108208876	0.856471	4.9949e-07	-6.30147
LOC108208531	LOC108208876	0.893429	9.23584e-10	-9.03452
LOC108208532	LOC108208876	0.893057	9.94916e-10	-9.00221
LOC108193041	LOC108208876	0.828116	2.09846e-05	-4.6781
LOC108208584	LOC108208876	0.916816	4.50852e-12	-11.346
LOC108200890	LOC108208876	0.80598	0.000248709	-3.60431
LOC108222923	LOC108208876	0.911201	1.84589e-11	-10.7338
LOC108205786	LOC108208876	0.897743	3.81956e-10	-9.41799
LOC108194135	LOC108205052	0.814929	9.52652e-05	-4.02107
LOC108208530	LOC108205052	0.916268	5.19606e-12	-11.2843
LOC108210741	LOC108205052	0.796794	0.000633154	-3.19849
LOC108196459	LOC108205052	0.803286	0.000328808	-3.48306
LOC108206270	LOC108205052	0.867307	9.6293e-08	-7.01641
LOC108195931	LOC108205052	0.767026	0.00966644	-2.01473
LOC108209507	LOC108205052	0.952587	2.11706e-17	-16.6743
LOC108206455	LOC108205052	0.951253	3.89847e-17	-16.4091
LOC108218758	LOC108205052	0.858395	3.76653e-07	-6.42406
LOC108195869	LOC108205052	0.772605	0.00598699	-2.22279
LOC108211573	LOC108205052	0.778716	0.00348668	-2.45759
LOC108223489	LOC108205052	0.900166	2.28631e-10	-9.64086
LOC108204499	LOC108205052	0.942062	1.72437e-15	-14.7634
LOC108205957	LOC108205052	0.865152	1.35107e-07	-6.86932
LOC108223265	LOC108205052	0.85566	5.61856e-07	-6.25037
LOC108228168	LOC108205052	0.952125	2.6207e-17	-16.5816
LOC108210994	LOC108205052	0.962959	9.13464e-20	-19.0393
LOC108194500	LOC108205052	0.865991	1.18493e-07	-6.92631
LOC108209243	LOC108205052	0.972813	9.61825e-23	-22.0169
LOC108205248	LOC108205052	0.947193	2.25971e-16	-15.6459
LOC108202752	LOC108205052	0.949236	9.50053e-17	-16.0223
LOC108210663	LOC108205052	0.926308	3.26733e-13	-12.4858
LOC108214527	LOC108205052	0.947221	2.23294e-16	-15.6511
LOC108219246	LOC108205052	0.822725	3.95418e-05	-4.40294
LOC108196117	LOC108205052	0.962132	1.48864e-19	-18.8272
LOC108214955	LOC108205052	0.956926	2.5575e-18	-17.5922
LOC108209043	LOC108205052	0.798951	0.000510617	-3.29191
LOC108224860	LOC108205052	0.921113	1.43142e-12	-11.8442
LOC108209842	LOC108205052	0.890917	1.51821e-09	-8.81867
LOC108208531	LOC108205052	0.941689	1.98425e-15	-14.7024
LOC108208532	LOC108205052	0.94097	2.59429e-15	-14.586
LOC108193041	LOC108205052	0.901632	1.66523e-10	-9.77853
LOC108220594	LOC108205052	0.803179	0.000332412	-3.47832
LOC108208584	LOC108205052	0.900984	1.9165e-10	-9.71749
LOC108200890	LOC108205052	0.883496	6.15652e-09	-8.21066
LOC108222923	LOC108205052	0.934068	2.90212e-14	-13.5373
LOC108205786	LOC108205052	0.909273	2.93161e-11	-10.5329
LOC108208876	LOC108205052	0.942277	1.58938e-15	-14.7988
LOC108222953	LOC108222767	0.781126	0.00280364	-2.55228
LOC108215014	LOC108222767	0.794065	0.000828121	-3.08191
XLOC_033393	LOC108222767	0.779556	0.0032324	-2.49047
LOC108199579	LOC108222767	0.766939	0.00973799	-2.01153
LOC108224670	LOC108222767	0.829745	1.7254e-05	-4.76311
LOC108193560	LOC108222767	0.776169	0.00437713	-2.35881
LOC108192978	LOC108222767	0.828512	2.00131e-05	-4.69868
LOC108206613	LOC108222767	0.797723	0.000577367	-3.23855
LOC108205659	LOC108222767	0.792815	0.000935176	-3.02911
LOC108197537	LOC108222767	0.780972	0.00284328	-2.54618
LOC108203972	LOC108222767	0.82019	5.28765e-05	-4.27674
LOC108215276	LOC108222767	0.805946	0.00024959	-3.60277
LOC108200255	LOC108222767	0.809127	0.000178494	-3.74838
LOC108194368	LOC108222767	0.819952	5.43237e-05	-4.26501
LOC108224479	LOC108222767	0.798369	0.000541285	-3.26657
LOC108215375	LOC108222767	0.819908	5.45953e-05	-4.26284
LOC108227431	LOC108222767	0.78782	0.0015078	-2.82166
LOC108217754	LOC108222767	0.7843	0.00209499	-2.67882
LOC108205960	LOC108222767	0.832123	1.2916e-05	-4.88887
LOC108210287	LOC108222767	0.815479	8.96559e-05	-4.04742
LOC108222973	LOC108222767	0.819851	5.49542e-05	-4.26
LOC108203142	LOC108222767	-0.820228	5.26481e-05	-4.27862
LOC108208800	LOC108222767	-0.774778	0.00494949	-2.30544
LOC108206598	LOC108222767	0.865123	1.35711e-07	-6.86739
LOC108192552	LOC108222767	-0.797866	0.000569176	-3.24475
LOC108203147	LOC108222767	0.859865	3.02698e-07	-6.51899
LOC108227582	LOC108222767	0.783147	0.00233031	-2.63259
LOC108224060	LOC108222767	-0.807481	0.000212488	-3.67267
LOC108201317	LOC108222767	-0.80273	0.000348116	-3.45828
LOC108215437	LOC108222767	0.834971	9.07586e-06	-5.04211
LOC108227329	LOC108195997	-0.828211	2.07469e-05	-4.68305
LOC108218586	LOC108195997	-0.813566	0.00011063	-3.95613
LOC108194135	LOC108195997	-0.788938	0.00135641	-2.86761
LOC108222953	LOC108195997	-0.806682	0.000231086	-3.63623
LOC108215014	LOC108195997	-0.849111	1.41746e-06	-5.84849
XLOC_033393	LOC108195997	-0.795869	0.000693755	-3.15879
LOC108199579	LOC108195997	-0.878932	1.39033e-08	-7.85688
LOC108224670	LOC108195997	-0.853265	7.92322e-07	-6.1011
LOC108206735	LOC108195997	-0.801403	0.000398609	-3.39945
LOC108192923	LOC108195997	-0.799378	0.000489181	-3.31053
LOC108214439	LOC108195997	-0.850525	1.16519e-06	-5.9336
[truncated: 721,237+ more rows]

## Sheet: S5
GOID	GOTerm	Ontology Source	Term PValue	Term PValue Corrected with Bonferroni step down	Group PValue	Group PValue Corrected with Bonferroni step down	GOLevels	GOGroups	% Associated Genes	Nr. Genes	Associated Genes Found
GO:0006857	oligopeptide transport	GO_BiologicalProcess-Custom-GOA-ACAP-ARAP_01.12.2020_00h00	0.64004	1	0.64004	1	[7, 8]	Group000	15	6	[LOC108205807, LOC108206001, LOC108206291, LOC108219811, LOC108223405, LOC108225441]
GO:0006997	nucleus organization	GO_BiologicalProcess-Custom-GOA-ACAP-ARAP_01.12.2020_00h00	0.0780508	1	0.0780508	1	[5]	Group001	30.7692	4	[LOC108196085, LOC108208989, LOC108214166, LOC108215202]
GO:0007018	microtubule-based movement	GO_BiologicalProcess-Custom-GOA-ACAP-ARAP_01.12.2020_00h00	0.307906	1	0.307906	1	[3]	Group002	16.8831	13	[LOC108196623, LOC108197117, LOC108204307, LOC108204994, LOC108206173, LOC108208948, LOC108209453, LOC108210529, LOC108218824, LOC108219338, LOC108222722, LOC108223338, LOC108227755]
GO:0007031	peroxisome organization	GO_BiologicalProcess-Custom-GOA-ACAP-ARAP_01.12.2020_00h00	1	1	1	1	[5]	Group003	11.7647	4	[LOC108196076, LOC108205127, LOC108215418, LOC108219346]
GO:0007186	G protein-coupled receptor signaling pathway	GO_BiologicalProcess-Custom-GOA-ACAP-ARAP_01.12.2020_00h00	0.76791	1	0.76791	1	[3, 4, 5]	Group004	15.3846	4	[LOC108195816, LOC108199616, LOC108227891, LOC108227928]
GO:0008242	omega peptidase activity	GO_BiologicalProcess-Custom-GOA-ACAP-ARAP_01.12.2020_00h00	1	1	1	1	[6, 7, 9, 10]	Group005	12	3	[LOC108200013, LOC108214280, LOC108223349]
GO:0008643	carbohydrate transport	GO_BiologicalProcess-Custom-GOA-ACAP-ARAP_01.12.2020_00h00	0.30695	1	0.30695	1	[7]	Group006	7.69231	4	[LOC108196826, LOC108209883, LOC108223965, LOC108225390]
GO:0001522	pseudouridine synthesis	GO_BiologicalProcess-Custom-GOA-ACAP-ARAP_01.12.2020_00h00	0.374443	1	0.374443	1	[6, 7, 8]	Group007	19.2308	5	[LOC108192786, LOC108214724, LOC108216378, LOC108218419, LOC108223477]
GO:0009411	response to UV	GO_BiologicalProcess-Custom-GOA-ACAP-ARAP_01.12.2020_00h00	0.211775	1	0.211775	1	[5]	Group008	21.7391	5	[LOC108192846, LOC108202100, LOC108204483, LOC108210120, LOC108215424]
GO:0009615	response to virus	GO_BiologicalProcess-Custom-GOA-ACAP-ARAP_01.12.2020_00h00	0.0325294	1	0.0325294	1	[3, 5]	Group009	50	3	[LOC108196082, LOC108225519, LOC108227164]
GO:0009637	response to blue light	GO_BiologicalProcess-Custom-GOA-ACAP-ARAP_01.12.2020_00h00	0.0473788	1	0.0473788	1	[5]	Group010	31.25	5	[LOC108196168, LOC108199533, LOC108203092, LOC108223808, LOC108224048]
GO:0009678	pyrophosphate hydrolysis-driven proton transmembrane transporter activity	GO_BiologicalProcess-Custom-GOA-ACAP-ARAP_01.12.2020_00h00	0.615405	1	0.615405	1	[6, 8, 9, 10, 11]	Group011	8.57143	3	[LOC108195861, LOC108214338, LOC108218882]
GO:0009856	pollination	GO_BiologicalProcess-Custom-GOA-ACAP-ARAP_01.12.2020_00h00	0.000184189	0.106093	0.000184189	0.0327856	[2, 3]	Group012	4.19162	7	[LOC108192287, LOC108195710, LOC108205103, LOC108216237, LOC108217389, LOC108219552, LOC108225052]
GO:0009894	regulation of catabolic process	GO_BiologicalProcess-Custom-GOA-ACAP-ARAP_01.12.2020_00h00	0.721558	1	0.721558	1	[3, 4]	Group013	16.6667	3	[LOC108213983, LOC108227164, LOC108227467]
GO:0010119	regulation of stomatal movement	GO_BiologicalProcess-Custom-GOA-ACAP-ARAP_01.12.2020_00h00	0.0130022	1	0.0130022	1	[3, 4]	Group014	50	4	[LOC108192266, LOC108210475, LOC108217567, LOC108219435]
GO:0003712	transcription coregulator activity	GO_BiologicalProcess-Custom-GOA-ACAP-ARAP_01.12.2020_00h00	0.449082	1	0.449082	1	[4, 7, 8, 9, 10, 11, 12]	Group015	16.129	10	[LOC108193337, LOC108195941, LOC108195967, LOC108196711, LOC108199509, LOC108201674, LOC108208999, LOC108209032, LOC108220894, LOC108227951]
GO:0016042	lipid catabolic process	GO_BiologicalProcess-Custom-GOA-ACAP-ARAP_01.12.2020_00h00	0.875567	1	0.875567	1	[4]	Group016	13.3333	12	[LOC108196408, LOC108199516, LOC108199991, LOC108205389, LOC108209738, LOC108212544, LOC108213983, LOC108215052, LOC108215404, LOC108217566, LOC108218692, LOC108218812]
GO:0003857	3-hydroxyacyl-CoA dehydrogenase activity	GO_BiologicalProcess-Custom-GOA-ACAP-ARAP_01.12.2020_00h00	0.0179952	1	0.0179952	1	[6]	Group017	60	3	[LOC108199406, LOC108199516, LOC108203297]
GO:0006012	galactose metabolic process	GO_BiologicalProcess-Custom-GOA-ACAP-ARAP_01.12.2020_00h00	0.478078	1	0.478078	1	[5, 6]	Group018	17.6471	3	[LOC108207227, LOC108210020, LOC108210220]
GO:0003899	DNA-directed 5'-3' RNA polymerase activity	GO_BiologicalProcess-Custom-GOA-ACAP-ARAP_01.12.2020_00h00	1	1	1	1	[6, 7, 8]	Group019	11.5385	6	[LOC108203392, LOC108206774, LOC108222754, LOC108223094, LOC108223101, LOC108227340]
GO:0016491	oxidoreductase activity	GO_BiologicalProcess-Custom-GOA-ACAP-ARAP_01.12.2020_00h00	0.317982	1	0.317982	1	[3]	Group020	13.7412	274	[LOC108192326, LOC108192354, LOC108192546, LOC108192822, LOC108192836, LOC108192904, LOC108192978, LOC108192987, LOC108193041, LOC108193045, LOC108193049, LOC108193054, LOC108193162, LOC108193254, LOC108193260, LOC108193400, LOC108193405, LOC108193458, LOC108193567, LOC108193570, LOC108193598, LOC108193644, LOC108193711, LOC108193720, LOC108193742, LOC108193796, LOC108193815, LOC108194028, LOC108…
GO:0003951	NAD+ kinase activity	GO_BiologicalProcess-Custom-GOA-ACAP-ARAP_01.12.2020_00h00	0.342344	1	0.342344	1	[7]	Group021	19.0476	4	[LOC108197984, LOC108204394, LOC108213103, LOC108227891]
GO:0003993	acid phosphatase activity	GO_BiologicalProcess-Custom-GOA-ACAP-ARAP_01.12.2020_00h00	0.0751037	1	0.0751037	1	[7]	Group022	23.5294	8	[LOC108202483, LOC108204534, LOC108206821, LOC108211434, LOC108211524, LOC108213047, LOC108215208, LOC108221906]
GO:0016673	oxidoreductase activity, acting on a sulfur group of donors, iron-sulfur protein as acceptor	GO_BiologicalProcess-Custom-GOA-ACAP-ARAP_01.12.2020_00h00	0.00220801	1	0.00220801	0.37757	[5]	Group023	100	3	[LOC108196197, LOC108210507, LOC108226932]
GO:0016717	oxidoreductase activity, acting on paired donors, with oxidation of a pair of donors resulting in the reduction of molecular oxygen to two molecules of water	GO_BiologicalProcess-Custom-GOA-ACAP-ARAP_01.12.2020_00h00	0.793991	1	0.793991	1	[5]	Group024	9.09091	3	[LOC108202677, LOC108219979, LOC108220169]
GO:0016725	oxidoreductase activity, acting on CH or CH2 groups	GO_BiologicalProcess-Custom-GOA-ACAP-ARAP_01.12.2020_00h00	0.0130022	1	0.0130022	1	[4]	Group025	50	4	[LOC108212642, LOC108214210, LOC108218993, LOC108228008]
GO:0017004	cytochrome complex assembly	GO_BiologicalProcess-Custom-GOA-ACAP-ARAP_01.12.2020_00h00	0.454425	1	0.454425	1	[7]	Group026	18.75	3	[LOC108196364, LOC108215355, LOC108228135]
GO:0019707	protein-cysteine S-acyltransferase activity	GO_BiologicalProcess-Custom-GOA-ACAP-ARAP_01.12.2020_00h00	0.772919	1	0.772919	1	[8, 9]	Group027	14.8148	4	[LOC108192827, LOC108209183, LOC108219266, LOC108220669]
GO:0032544	plastid translation	GO_BiologicalProcess-Custom-GOA-ACAP-ARAP_01.12.2020_00h00	0.00797023	1	0.00797023	1	[6, 7, 8]	Group028	75	3	[LOC108198672, LOC108200123, LOC108218931]
GO:0032977	membrane insertase activity	GO_BiologicalProcess-Custom-GOA-ACAP-ARAP_01.12.2020_00h00	0.0514937	1	0.0514937	1	[5, 6, 7]	Group029	42.8571	3	[LOC108197044, LOC108209676, LOC108223308]
GO:0033554	cellular response to stress	GO_BiologicalProcess-Custom-GOA-ACAP-ARAP_01.12.2020_00h00	1.07583e-06	0.000661633	1.07583e-06	0.000203331	[3]	Group030	6.06061	28	[LOC108192904, LOC108192987, LOC108193997, LOC108196725, LOC108196846, LOC108199653, LOC108204373, LOC108204483, LOC108204534, LOC108205102, LOC108205416, LOC108208838, LOC108209367, LOC108210745, LOC108210974, LOC108213272, LOC108214422, LOC108214684, LOC108215202, LOC108215402, LOC108218479, LOC108218882, LOC108219249, LOC108219531, LOC108219750, LOC108223102, LOC108224946, LOC108227515]
GO:0042026	protein refolding	GO_BiologicalProcess-Custom-GOA-ACAP-ARAP_01.12.2020_00h00	0.319706	1	0.319706	1	[3]	Group031	20	4	[LOC108195151, LOC108200210, LOC108201754, LOC108227257]
GO:0042274	ribosomal small subunit biogenesis	GO_BiologicalProcess-Custom-GOA-ACAP-ARAP_01.12.2020_00h00	0.0194496	1	0.0194496	1	[5, 6]	Group032	38.4615	5	[LOC108197050, LOC108197130, LOC108201012, LOC108204277, LOC108219481]
GO:0042430	indole-containing compound metabolic process	GO_BiologicalProcess-Custom-GOA-ACAP-ARAP_01.12.2020_00h00	0.7595	1	0.7595	1	[4]	Group033	13.6364	3	[LOC108193511, LOC108215065, LOC108225776]
GO:0042752	regulation of circadian rhythm	GO_BiologicalProcess-Custom-GOA-ACAP-ARAP_01.12.2020_00h00	0.0314762	1	0.0314762	1	[2, 3]	Group034	40	4	[LOC108194751, LOC108198117, LOC108199265, LOC108199275]
GO:0043484	regulation of RNA splicing	GO_BiologicalProcess-Custom-GOA-ACAP-ARAP_01.12.2020_00h00	0.0514937	1	0.0514937	1	[5, 6, 7, 8, 9]	Group035	42.8571	3	[LOC108192243, LOC108197126, LOC108209645]
GO:0044242	cellular lipid catabolic process	GO_BiologicalProcess-Custom-GOA-ACAP-ARAP_01.12.2020_00h00	0.7486	1	0.7486	1	[4, 5]	Group036	14.2857	3	[LOC108196408, LOC108199516, LOC108199991]
GO:0045489	pectin biosynthetic process	GO_BiologicalProcess-Custom-GOA-ACAP-ARAP_01.12.2020_00h00	0.0909512	1	0.0909512	1	[6, 7]	Group037	26.3158	5	[LOC108201691, LOC108202663, LOC108205018, LOC108209896, LOC108224005]
GO:0005200	structural constituent of cytoskeleton	GO_BiologicalProcess-Custom-GOA-ACAP-ARAP_01.12.2020_00h00	0.211775	1	0.211775	1	[6]	Group038	21.7391	5	[LOC108196584, LOC108204528, LOC108208862, LOC108209244, LOC108214930]
GO:0046777	protein autophosphorylation	GO_BiologicalProcess-Custom-GOA-ACAP-ARAP_01.12.2020_00h00	1	1	1	1	[7, 8]	Group039	12.5	4	[LOC108193395, LOC108204438, LOC108209953, LOC108227621]
GO:0051259	protein complex oligomerization	GO_BiologicalProcess-Custom-GOA-ACAP-ARAP_01.12.2020_00h00	0.0600197	1	0.0600197	1	[6]	Group040	33.3333	4	[LOC108219949, LOC108223308, LOC108224335, LOC108228037]
GO:1901136	carbohydrate derivative catabolic process	GO_BiologicalProcess-Custom-GOA-ACAP-ARAP_01.12.2020_00h00	0.590951	1	0.590951	1	[4]	Group041	16.129	5	[LOC108193668, LOC108209142, LOC108209592, LOC108214352, LOC108226482]
GO:2000232	regulation of rRNA processing	GO_BiologicalProcess-Custom-GOA-ACAP-ARAP_01.12.2020_00h00	0.00220801	1	0.00220801	0.37757	[5, 6, 7, 8, 9, 10]	Group042	100	3	[LOC108205168, LOC108227164, LOC108227794]
GO:0006284	base-excision repair	GO_BiologicalProcess-Custom-GOA-ACAP-ARAP_01.12.2020_00h00	0.615405	1	0.615405	1	[6, 7, 8]	Group043	8.57143	3	[LOC108205416, LOC108218479, LOC108218882]
GO:0006289	nucleotide-excision repair	GO_BiologicalProcess-Custom-GOA-ACAP-ARAP_01.12.2020_00h00	0.40144	1	0.40144	1	[6, 7, 8]	Group044	17.8571	5	[LOC108193997, LOC108196725, LOC108204483, LOC108209367, LOC108218882]
GO:0006551	leucine metabolic process	GO_BiologicalProcess-Custom-GOA-ACAP-ARAP_01.12.2020_00h00	0.0179952	1	0.0179952	1	[4, 5, 7]	Group045	60	3	[LOC108193049, LOC108196326, LOC108210036]
GO:0009723	response to ethylene	GO_BiologicalProcess-Custom-GOA-ACAP-ARAP_01.12.2020_00h00	0.121015	1	0.121015	1	[4, 5]	Group046	26.6667	4	[LOC108199685, LOC108204438, LOC108204583, LOC108214232]
GO:0071369	cellular response to ethylene stimulus	GO_BiologicalProcess-Custom-GOA-ACAP-ARAP_01.12.2020_00h00	0.13133	1	0.121015	1	[5, 6]	Group046	30	3	[LOC108199685, LOC108204583, LOC108214232]
GO:0008237	metallopeptidase activity	GO_BiologicalProcess-Custom-GOA-ACAP-ARAP_01.12.2020_00h00	0.0772029	1	0.0772029	1	[6, 7, 9, 10]	Group047	19.2308	20	[LOC108193243, LOC108193333, LOC108195198, LOC108199713, LOC108200664, LOC108202768, LOC108205236, LOC108208806, LOC108208852, LOC108209109, LOC108209772, LOC108214197, LOC108214538, LOC108214540, LOC108215640, LOC108218431, LOC108218894, LOC108220094, LOC108223901, LOC108227203]
GO:0004222	metalloendopeptidase activity	GO_BiologicalProcess-Custom-GOA-ACAP-ARAP_01.12.2020_00h00	0.129162	1	0.0772029	1	[7, 8, 10, 11]	Group047	18.9873	15	[LOC108195198, LOC108199713, LOC108200664, LOC108205236, LOC108208806, LOC108209109, LOC108214197, LOC108214538, LOC108214540, LOC108215640, LOC108218431, LOC108218894, LOC108220094, LOC108223901, LOC108227203]
GO:0009314	response to radiation	GO_BiologicalProcess-Custom-GOA-ACAP-ARAP_01.12.2020_00h00	1.26584e-07	7.86084e-05	1.26584e-07	2.40509e-05	[3]	Group048	30.1471	41	[LOC108192846, LOC108193419, LOC108195941, LOC108196168, LOC108196459, LOC108199533, LOC108202100, LOC108202696, LOC108203049, LOC108203092, LOC108203392, LOC108204314, LOC108204483, LOC108204554, LOC108204976, LOC108205008, LOC108206385, LOC108207140, LOC108208956, LOC108210120, LOC108211294, LOC108213127, LOC108214328, LOC108214422, LOC108214953, LOC108215424, LOC108216351, LOC108217567, LOC108…
GO:0009416	response to light stimulus	GO_BiologicalProcess-Custom-GOA-ACAP-ARAP_01.12.2020_00h00	5.73511e-08	3.58445e-05	1.26584e-07	2.40509e-05	[4]	Group048	31.0606	41	[LOC108192846, LOC108193419, LOC108195941, LOC108196168, LOC108196459, LOC108199533, LOC108202100, LOC108202696, LOC108203049, LOC108203092, LOC108203392, LOC108204314, LOC108204483, LOC108204554, LOC108204976, LOC108205008, LOC108206385, LOC108207140, LOC108208956, LOC108210120, LOC108211294, LOC108213127, LOC108214328, LOC108214422, LOC108214953, LOC108215424, LOC108216351, LOC108217567, LOC108…
GO:0006970	response to osmotic stress	GO_BiologicalProcess-Custom-GOA-ACAP-ARAP_01.12.2020_00h00	0.0249358	1	0.0249358	1	[3]	Group049	25	11	[LOC108195861, LOC108197975, LOC108204823, LOC108207282, LOC108209174, LOC108209273, LOC108219136, LOC108223878, LOC108224290, LOC108224335, LOC108224946]
GO:0009651	response to salt stress	GO_BiologicalProcess-Custom-GOA-ACAP-ARAP_01.12.2020_00h00	0.0441301	1	0.0249358	1	[4]	Group049	25	9	[LOC108195861, LOC108197975, LOC108204823, LOC108207282, LOC108209174, LOC108219136, LOC108223878, LOC108224290, LOC108224335]
GO:0016553	base conversion or substitution editing	GO_BiologicalProcess-Custom-GOA-ACAP-ARAP_01.12.2020_00h00	0.264935	1	0.264935	1	[6, 7, 8]	Group050	23.5294	4	[LOC108204407, LOC108211016, LOC108214175, LOC108223798]
GO:0016554	cytidine to uridine editing	GO_BiologicalProcess-Custom-GOA-ACAP-ARAP_01.12.2020_00h00	0.454425	1	0.264935	1	[7, 8, 9]	Group050	18.75	3	[LOC108204407, LOC108211016, LOC108223798]
GO:0016614	oxidoreductase activity, acting on CH-OH group of donors	GO_BiologicalProcess-Custom-GOA-ACAP-ARAP_01.12.2020_00h00	0.0113939	1	0.0113939	1	[4]	Group051	20.5674	29	[LOC108192822, LOC108193041, LOC108193049, LOC108195155, LOC108197049, LOC108197089, LOC108199406, LOC108199516, LOC108199989, LOC108203297, LOC108204339, LOC108205252, LOC108209085, LOC108209309, LOC108209980, LOC108210185, LOC108214174, LOC108214322, LOC108214352, LOC108218802, LOC108219100, LOC108223189, LOC108223203, LOC108223231, LOC108223576, LOC108223698, LOC108224284, LOC108224479, LOC108…
GO:0016616	oxidoreductase activity, acting on the CH-OH group of donors, NAD or NADP as acceptor	GO_BiologicalProcess-Custom-GOA-ACAP-ARAP_01.12.2020_00h00	0.00127046	0.683506	0.0113939	1	[5]	Group051	23.9316	28	[LOC108192822, LOC108193041, LOC108193049, LOC108195155, LOC108197089, LOC108199406, LOC108199516, LOC108199989, LOC108203297, LOC108204339, LOC108205252, LOC108209085, LOC108209309, LOC108209980, LOC108210185, LOC108214174, LOC108214322, LOC108214352, LOC108218802, LOC108219100, LOC108223189, LOC108223203, LOC108223231, LOC108223576, LOC108223698, LOC108224284, LOC108224479, LOC108227532]
GO:0016645	oxidoreductase activity, acting on the CH-NH group of donors	GO_BiologicalProcess-Custom-GOA-ACAP-ARAP_01.12.2020_00h00	0.790282	1	0.790282	1	[4]	Group052	10	3	[LOC108204823, LOC108205843, LOC108227144]
GO:0016646	oxidoreductase activity, acting on the CH-NH group of donors, NAD or NADP as acceptor	GO_BiologicalProcess-Custom-GOA-ACAP-ARAP_01.12.2020_00h00	0.234673	1	0.790282	1	[5]	Group052	23.0769	3	[LOC108204823, LOC108205843, LOC108227144]
GO:0004497	monooxygenase activity	GO_BiologicalProcess-Custom-GOA-ACAP-ARAP_01.12.2020_00h00	0.010524	1	0.00287832	0.48068	[4]	Group053	8.75332	33	[LOC108192836, LOC108196307, LOC108197253, LOC108197340, LOC108199283, LOC108202833, LOC108204886, LOC108206376, LOC108206594, LOC108206837, LOC108208530, LOC108208531, LOC108208532, LOC108208533, LOC108208992, LOC108208993, LOC108211472, LOC108215276, LOC108215520, LOC108219296, LOC108219323, LOC108219528, LOC108219710, LOC108219918, LOC108220021, LOC108223184, LOC108223289, LOC108224372, LOC108…
GO:0016705	oxidoreductase activity, acting on paired donors, with incorporation or reduction of molecular oxygen	GO_BiologicalProcess-Custom-GOA-ACAP-ARAP_01.12.2020_00h00	3.10159e-05	0.0184545	0.00287832	0.48068	[4]	Group053	7.2549	37	[LOC108192836, LOC108193045, LOC108196307, LOC108197060, LOC108197253, LOC108197340, LOC108199218, LOC108199283, LOC108200205, LOC108202677, LOC108204886, LOC108206064, LOC108206376, LOC108206594, LOC108206787, LOC108206837, LOC108209330, LOC108211472, LOC108215059, LOC108215276, LOC108215520, LOC108215624, LOC108219323, LOC108219528, LOC108219710, LOC108219918, LOC108219979, LOC108220021, LOC108…
GO:0072511	divalent inorganic cation transport	GO_BiologicalProcess-Custom-GOA-ACAP-ARAP_01.12.2020_00h00	0.0804091	1	0.0804091	1	[6]	Group054	5	3	[LOC108209139, LOC108210660, LOC108227676]
GO:0070838	divalent metal ion transport	GO_BiologicalProcess-Custom-GOA-ACAP-ARAP_01.12.2020_00h00	0.0804091	1	0.0804091	1	[7]	Group054	5	3	[LOC108209139, LOC108210660, LOC108227676]
GO:0030091	protein repair	GO_BiologicalProcess-Custom-GOA-ACAP-ARAP_01.12.2020_00h00	0.000286524	0.163605	0.000286524	0.0504282	[5, 6]	Group055	66.6667	6	[LOC108193419, LOC108202483, LOC108219769, LOC108220381, LOC108224251, LOC108227868]
GO:0010206	photosystem II repair	GO_BiologicalProcess-Custom-GOA-ACAP-ARAP_01.12.2020_00h00	0.00019987	0.114925	0.000286524	0.0504282	[5, 6, 7]	Group055	83.3333	5	[LOC108193419, LOC108202483, LOC108219769, LOC108224251, LOC108227868]
GO:0016226	iron-sulfur cluster assembly	GO_BiologicalProcess-Custom-GOA-ACAP-ARAP_01.12.2020_00h00	0.0139001	1	0.0139001	1	[4, 6]	Group056	33.3333	7	[LOC108200457, LOC108205382, LOC108209050, LOC108209550, LOC108211243, LOC108215063, LOC108220443]
GO:0031163	metallo-sulfur cluster assembly	GO_BiologicalProcess-Custom-GOA-ACAP-ARAP_01.12.2020_00h00	0.0139001	1	0.0139001	1	[5]	Group056	33.3333	7	[LOC108200457, LOC108205382, LOC108209050, LOC108209550, LOC108211243, LOC108215063, LOC108220443]
GO:0010498	proteasomal protein catabolic process	GO_BiologicalProcess-Custom-GOA-ACAP-ARAP_01.12.2020_00h00	0.252559	1	0.252559	1	[5, 6, 7, 8]	Group057	21.4286	6	[LOC108193997, LOC108196725, LOC108213983, LOC108220391, LOC108222846, LOC108228059]
GO:0043161	proteasome-mediated ubiquitin-dependent protein catabolic process	GO_BiologicalProcess-Custom-GOA-ACAP-ARAP_01.12.2020_00h00	0.153192	1	0.252559	1	[6, 7, 8, 9, 10]	Group057	22.2222	6	[LOC108193997, LOC108196725, LOC108213983, LOC108220391, LOC108222846, LOC108228059]
GO:0009888	tissue development	GO_BiologicalProcess-Custom-GOA-ACAP-ARAP_01.12.2020_00h00	0.123471	1	0.123471	1	[3]	Group058	7.52688	7	[LOC108193834, LOC108195941, LOC108196217, LOC108210925, LOC108214090, LOC108215209, LOC108228059]
GO:0048507	meristem development	GO_BiologicalProcess-Custom-GOA-ACAP-ARAP_01.12.2020_00h00	0.793991	1	0.123471	1	[4]	Group058	9.09091	3	[LOC108195941, LOC108196217, LOC108228059]
GO:0016709	oxidoreductase activity, acting on paired donors, with incorporation or reduction of molecular oxygen, NAD(P)H as one donor, and incorporation of one atom of oxygen	GO_BiologicalProcess-Custom-GOA-ACAP-ARAP_01.12.2020_00h00	0.48177	1	0.48177	1	[5]	Group059	17.0732	7	[LOC108196307, LOC108199283, LOC108219323, LOC108219528, LOC108219918, LOC108223184, LOC108225030]
GO:0048529	magnesium-protoporphyrin IX monomethyl ester (oxidative) cyclase activity	GO_BiologicalProcess-Custom-GOA-ACAP-ARAP_01.12.2020_00h00	0.00220801	1	0.48177	1	[6]	Group059	100	3	[LOC108219528, LOC108219918, LOC108223184]
GO:0120254	olefinic compound metabolic process	GO_BiologicalProcess-Custom-GOA-ACAP-ARAP_01.12.2020_00h00	0.0514937	1	0.0514937	1	[3]	Group060	42.8571	3	[LOC108196307, LOC108223317, LOC108227164]
GO:0120255	olefinic compound biosynthetic process	GO_BiologicalProcess-Custom-GOA-ACAP-ARAP_01.12.2020_00h00	0.0514937	1	0.0514937	1	[3, 4]	Group060	42.8571	3	[LOC108196307, LOC108223317, LOC108227164]
GO:0070003	threonine-type peptidase activity	GO_BiologicalProcess-Custom-GOA-ACAP-ARAP_01.12.2020_00h00	0.600274	1	0.600274	1	[6, 7, 9, 10]	Group061	15.625	5	[LOC108197337, LOC108200013, LOC108204699, LOC108205072, LOC108219998]
GO:0004298	threonine-type endopeptidase activity	GO_BiologicalProcess-Custom-GOA-ACAP-ARAP_01.12.2020_00h00	0.785439	1	0.600274	1	[7, 8, 10, 11]	Group061	13.7931	4	[LOC108197337, LOC108204699, LOC108205072, LOC108219998]
GO:0006260	DNA replication	GO_BiologicalProcess-Custom-GOA-ACAP-ARAP_01.12.2020_00h00	0.109812	1	0.109812	1	[5, 6]	Group062	7.54717	8	[LOC108197567, LOC108206441, LOC108209878, LOC108212642, LOC108213272, LOC108214210, LOC108215202, LOC108227454]
GO:0006261	DNA-dependent DNA replication	GO_BiologicalProcess-Custom-GOA-ACAP-ARAP_01.12.2020_00h00	0.268328	1	0.109812	1	[6, 7]	Group062	6.81818	3	[LOC108197567, LOC108209878, LOC108227454]
GO:0006366	transcription by RNA polymerase II	GO_BiologicalProcess-Custom-GOA-ACAP-ARAP_01.12.2020_00h00	0.495471	1	0.495471	1	[6, 7, 8, 9, 10]	Group063	10.9827	19	[LOC108193337, LOC108195808, LOC108195858, LOC108196315, LOC108197975, LOC108199509, LOC108199838, LOC108204483, LOC108204745, LOC108206164, LOC108209367, LOC108215272, LOC108215582, LOC108217664, LOC108218979, LOC108222754, LOC108227139, LOC108227647, LOC108227951]
GO:0006357	regulation of transcription by RNA polymerase II	GO_BiologicalProcess-Custom-GOA-ACAP-ARAP_01.12.2020_00h00	0.140463	1	0.495471	1	[6, 7, 8, 9, 10, 11]	Group063	8.78378	13	[LOC108193337, LOC108195858, LOC108196315, LOC108197975, LOC108199509, LOC108199838, LOC108204745, LOC108215272, LOC108215582, LOC108217664, LOC108218979, LOC108227139, LOC108227951]
GO:0006414	translational elongation	GO_BiologicalProcess-Custom-GOA-ACAP-ARAP_01.12.2020_00h00	0.365012	1	0.365012	1	[5, 6, 7, 8]	Group064	18.1818	8	[LOC108192273, LOC108193502, LOC108196278, LOC108198148, LOC108208916, LOC108209326, LOC108212998, LOC108218591]
GO:0003746	translation elongation factor activity	GO_BiologicalProcess-Custom-GOA-ACAP-ARAP_01.12.2020_00h00	0.112786	1	0.365012	1	[6, 7, 8, 9, 10, 11, 12]	Group064	22.5806	7	[LOC108192273, LOC108193502, LOC108196278, LOC108208916, LOC108209326, LOC108212998, LOC108218591]
GO:0006643	membrane lipid metabolic process	GO_BiologicalProcess-Custom-GOA-ACAP-ARAP_01.12.2020_00h00	0.841572	1	0.841572	1	[4, 5]	Group065	10.7143	6	[LOC108194006, LOC108196408, LOC108206574, LOC108209747, LOC108214422, LOC108215641]
GO:0006665	sphingolipid metabolic process	GO_BiologicalProcess-Custom-GOA-ACAP-ARAP_01.12.2020_00h00	0.43264	1	0.841572	1	[4, 5, 6]	Group065	20	3	[LOC108194006, LOC108196408, LOC108209747]
GO:0046467	membrane lipid biosynthetic process	GO_BiologicalProcess-Custom-GOA-ACAP-ARAP_01.12.2020_00h00	0.651772	1	0.841572	1	[4, 5, 6]	Group065	9.09091	4	[LOC108194006, LOC108206574, LOC108214422, LOC108215641]
GO:0016043	cellular component organization	GO_BiologicalProcess-Custom-GOA-ACAP-ARAP_01.12.2020_00h00	0.0283031	1	0.0283031	1	[3]	Group066	14.8649	220	[LOC108192266, LOC108192287, LOC108192808, LOC108192885, LOC108192921, LOC108193419, LOC108193595, LOC108193724, LOC108194127, LOC108194243, LOC108194280, LOC108194373, LOC108194400, LOC108195142, LOC108195709, LOC108195808, LOC108195861, LOC108195908, LOC108195996, LOC108196061, LOC108196076, LOC108196085, LOC108196105, LOC108196161, LOC108196167, LOC108196168, LOC108196364, LOC108196584, LOC108…
GO:0006996	organelle organization	GO_BiologicalProcess-Custom-GOA-ACAP-ARAP_01.12.2020_00h00	0.681453	1	0.0283031	1	[4]	Group066	13.4831	120	[LOC108192266, LOC108192808, LOC108192885, LOC108193724, LOC108194243, LOC108194280, LOC108194373, LOC108194400, LOC108195142, LOC108195709, LOC108195808, LOC108195908, LOC108196061, LOC108196076, LOC108196085, LOC108196167, LOC108196168, LOC108196584, LOC108196594, LOC108196711, LOC108196731, LOC108197117, LOC108197521, LOC108197567, LOC108197649, LOC108198641, LOC108198642, LOC108198672, LOC108…
GO:0051276	chromosome organization	GO_BiologicalProcess-Custom-GOA-ACAP-ARAP_01.12.2020_00h00	0.0156745	1	0.0283031	1	[5]	Group066	9.375	45	[LOC108192885, LOC108195709, LOC108195808, LOC108196061, LOC108196167, LOC108196711, LOC108196731, LOC108197567, LOC108198641, LOC108198642, LOC108199357, LOC108200098, LOC108200778, LOC108202301, LOC108202382, LOC108203736, LOC108204483, LOC108204835, LOC108205627, LOC108208660, LOC108208679, LOC108208790, LOC108208838, LOC108208918, LOC108209097, LOC108209367, LOC108209393, LOC108209428, LOC108…
GO:0007034	vacuolar transport	GO_BiologicalProcess-Custom-GOA-ACAP-ARAP_01.12.2020_00h00	0.796943	1	0.596852	1	[2, 4]	Group067	14.7059	5	[LOC108194741, LOC108195908, LOC108199664, LOC108202784, LOC108223760]
GO:0010256	endomembrane system organization	GO_BiologicalProcess-Custom-GOA-ACAP-ARAP_01.12.2020_00h00	0.076045	1	0.596852	1	[4]	Group067	25.9259	7	[LOC108195908, LOC108208814, LOC108215370, LOC108219075, LOC108224083, LOC108226396, LOC108227724]
GO:0007033	vacuole organization	GO_BiologicalProcess-Custom-GOA-ACAP-ARAP_01.12.2020_00h00	0.170079	1	0.596852	1	[5]	Group067	25	5	[LOC108195908, LOC108199664, LOC108208814, LOC108223760, LOC108227724]
GO:0009266	response to temperature stimulus	GO_BiologicalProcess-Custom-GOA-ACAP-ARAP_01.12.2020_00h00	0.00136217	0.730123	0.00136217	0.234293	[3]	Group068	27.6923	18	[LOC108195151, LOC108195285, LOC108196459, LOC108197484, LOC108200462, LOC108205645, LOC108207282, LOC108210475, LOC108211286, LOC108214538, LOC108223241, LOC108224335, LOC108224681, LOC108225390, LOC108227257, LOC108227515, LOC108227647, LOC108227951]
GO:0009408	response to heat	GO_BiologicalProcess-Custom-GOA-ACAP-ARAP_01.12.2020_00h00	0.0392586	1	0.00136217	0.234293	[3, 4]	Group068	25.7143	9	[LOC108195151, LOC108197484, LOC108200462, LOC108207282, LOC108214538, LOC108223241, LOC108224335, LOC108227257, LOC108227515]
GO:0009409	response to cold	GO_BiologicalProcess-Custom-GOA-ACAP-ARAP_01.12.2020_00h00	0.0455406	1	0.00136217	0.234293	[3, 4]	Group068	27.5862	8	[LOC108195285, LOC108196459, LOC108205645, LOC108210475, LOC108211286, LOC108224681, LOC108227647, LOC108227951]
GO:0040008	regulation of growth	GO_BiologicalProcess-Custom-GOA-ACAP-ARAP_01.12.2020_00h00	1	1	1	1	[2, 3]	Group069	13.1579	5	[LOC108197649, LOC108206070, LOC108214495, LOC108214816, LOC108227164]
GO:0051128	regulation of cellular component organization	GO_BiologicalProcess-Custom-GOA-ACAP-ARAP_01.12.2020_00h00	0.868302	1	1	1	[3, 4]	Group069	13.5802	11	[LOC108193595, LOC108194243, LOC108194280, LOC108196594, LOC108199357, LOC108200425, LOC108206676, LOC108214495, LOC108214816, LOC108227164, LOC108227951]
GO:0001558	regulation of cell growth	GO_BiologicalProcess-Custom-GOA-ACAP-ARAP_01.12.2020_00h00	0.454425	1	1	1	[3, 4, 5]	Group069	18.75	3	[LOC108214495, LOC108214816, LOC108227164]
GO:0009611	response to wounding	GO_BiologicalProcess-Custom-GOA-ACAP-ARAP_01.12.2020_00h00	0.454425	1	0.258299	1	[3]	Group070	18.75	3	[LOC108193419, LOC108197975, LOC108202100]
GO:0009642	response to light intensity	GO_BiologicalProcess-Custom-GOA-ACAP-ARAP_01.12.2020_00h00	0.0915835	1	0.258299	1	[5]	Group070	24.1379	7	[LOC108193419, LOC108202100, LOC108207140, LOC108214422, LOC108219769, LOC108219979, LOC108225390]
GO:0009644	response to high light intensity	GO_BiologicalProcess-Custom-GOA-ACAP-ARAP_01.12.2020_00h00	0.0194496	1	0.258299	1	[6]	Group070	38.4615	5	[LOC108193419, LOC108202100, LOC108214422, LOC108219979, LOC108225390]
GO:0016730	oxidoreductase activity, acting on iron-sulfur proteins as donors	GO_BiologicalProcess-Custom-GOA-ACAP-ARAP_01.12.2020_00h00	0.00724365	1	4.14494e-05	0.00758524	[4]	Group071	57.1429	4	[LOC108204978, LOC108205634, LOC108221937, LOC108228168]
GO:0009767	photosynthetic electron transport chain	GO_BiologicalProcess-Custom-GOA-ACAP-ARAP_01.12.2020_00h00	0.000224535	0.128883	4.14494e-05	0.00758524	[4, 5]	Group071	53.3333	8	[LOC108200925, LOC108204978, LOC108205634, LOC108205639, LOC108211252, LOC108214955, LOC108219979, LOC108220784]
GO:0009773	photosynthetic electron transport in photosystem I	GO_BiologicalProcess-Custom-GOA-ACAP-ARAP_01.12.2020_00h00	0.00724365	1	4.14494e-05	0.00758524	[5, 6]	Group071	57.1429	4	[LOC108204978, LOC108205634, LOC108214955, LOC108220784]
GO:0015698	inorganic anion transport	GO_BiologicalProcess-Custom-GOA-ACAP-ARAP_01.12.2020_00h00	0.0283139	1	0.0283139	1	[6]	Group072	5.49451	5	[LOC108192256, LOC108196254, LOC108200078, LOC108202801, LOC108220566]
GO:0015103	inorganic anion transmembrane transporter activity	GO_BiologicalProcess-Custom-GOA-ACAP-ARAP_01.12.2020_00h00	0.0748708	1	0.0283139	1	[5, 6, 7, 8]	Group072	5.6338	4	[LOC108192256, LOC108196254, LOC108202801, LOC108220566]
GO:0005452	inorganic anion exchanger activity	GO_BiologicalProcess-Custom-GOA-ACAP-ARAP_01.12.2020_00h00	0.0210175	1	0.0283139	1	[6, 7, 8, 9]	Group072	44.4444	4	[LOC108192256, LOC108196254, LOC108202801, LOC108220566]
GO:0016615	malate dehydrogenase activity	GO_BiologicalProcess-Custom-GOA-ACAP-ARAP_01.12.2020_00h00	0.211775	1	0.211775	1	[5]	Group073	21.7391	5	[LOC108192822, LOC108205252, LOC108209085, LOC108210185, LOC108223231]
GO:0004470	malic enzyme activity	GO_BiologicalProcess-Custom-GOA-ACAP-ARAP_01.12.2020_00h00	0.198529	1	0.211775	1	[6]	Group073	25	3	[LOC108205252, LOC108209085, LOC108223231]
GO:0004471	malate dehydrogenase (decarboxylating) (NAD+) activity	GO_BiologicalProcess-Custom-GOA-ACAP-ARAP_01.12.2020_00h00	0.198529	1	0.211775	1	[6, 7]	Group073	25	3	[LOC108205252, LOC108209085, LOC108223231]
GO:0016627	oxidoreductase activity, acting on the CH-CH group of donors	GO_BiologicalProcess-Custom-GOA-ACAP-ARAP_01.12.2020_00h00	0.0410195	1	0.000140281	0.0251102	[4]	Group074	21.875	14	[LOC108192987, LOC108193162, LOC108195887, LOC108199563, LOC108199991, LOC108209330, LOC108210606, LOC108210643, LOC108211258, LOC108216187, LOC108219384, LOC108220046, LOC108224380, LOC108228055]
GO:0016628	oxidoreductase activity, acting on the CH-CH group of donors, NAD or NADP as acceptor	GO_BiologicalProcess-Custom-GOA-ACAP-ARAP_01.12.2020_00h00	0.0194496	1	0.000140281	0.0251102	[5]	Group074	38.4615	5	[LOC108195887, LOC108219384, LOC108220046, LOC108224380, LOC108228055]
GO:0015995	chlorophyll biosynthetic process	GO_BiologicalProcess-Custom-GOA-ACAP-ARAP_01.12.2020_00h00	3.78869e-08	2.38687e-05	0.000140281	0.0251102	[4, 7]	Group074	68.4211	13	[LOC108193155, LOC108195887, LOC108205276, LOC108206051, LOC108218051, LOC108219296, LOC108219384, LOC108219528, LOC108219918, LOC108220046, LOC108223184, LOC108227221, LOC108228055]
GO:0051128	regulation of cellular component organization	GO_BiologicalProcess-Custom-GOA-ACAP-ARAP_01.12.2020_00h00	0.868302	1	1	1	[3, 4]	Group075	13.5802	11	[LOC108193595, LOC108194243, LOC108194280, LOC108196594, LOC108199357, LOC108200425, LOC108206676, LOC108214495, LOC108214816, LOC108227164, LOC108227951]
GO:0033043	regulation of organelle organization	GO_BiologicalProcess-Custom-GOA-ACAP-ARAP_01.12.2020_00h00	0.200467	1	1	1	[4, 5]	Group075	6.12245	3	[LOC108194243, LOC108194280, LOC108196594]
GO:0007015	actin filament organization	GO_BiologicalProcess-Custom-GOA-ACAP-ARAP_01.12.2020_00h00	0.840609	1	1	1	[4, 5, 7]	Group075	10.9091	6	[LOC108192266, LOC108194243, LOC108196594, LOC108206926, LOC108219116, LOC108219435]
GO:0040029	regulation of gene expression, epigenetic	GO_BiologicalProcess-Custom-GOA-ACAP-ARAP_01.12.2020_00h00	0.163902	1	0.796943	1	[5, 6]	Group076	27.2727	3	[LOC108195709, LOC108208679, LOC108213015]
GO:0006338	chromatin remodeling	GO_BiologicalProcess-Custom-GOA-ACAP-ARAP_01.12.2020_00h00	0.76791	1	0.796943	1	[5, 7]	Group076	15.3846	4	[LOC108195709, LOC108199357, LOC108208679, LOC108227393]
GO:0043044	ATP-dependent chromatin remodeling	GO_BiologicalProcess-Custom-GOA-ACAP-ARAP_01.12.2020_00h00	0.13133	1	0.796943	1	[6, 8]	Group076	30	3	[LOC108195709, LOC108199357, LOC108208679]
GO:0015977	carbon fixation	GO_BiologicalProcess-Custom-GOA-ACAP-ARAP_01.12.2020_00h00	1.61338e-06	0.000990615	0.000281229	0.0497775	[3]	Group077	75	9	[LOC108208530, LOC108208531, LOC108208532, LOC108208533, LOC108208992, LOC108208993, LOC108217635, LOC108223042, LOC108224372]
GO:0043094	cellular metabolic compound salvage	GO_BiologicalProcess-Custom-GOA-ACAP-ARAP_01.12.2020_00h00	0.00117906	0.639051	0.000281229	0.0497775	[3]	Group077	32.5	13	[LOC108196376, LOC108196459, LOC108206059, LOC108208530, LOC108208531, LOC108208532, LOC108208533, LOC108208992, LOC108208993, LOC108218586, LOC108224372, LOC108226420, LOC108227440]
GO:0009853	photorespiration	GO_BiologicalProcess-Custom-GOA-ACAP-ARAP_01.12.2020_00h00	2.48712e-05	0.0148979	0.000281229	0.0497775	[4]	Group077	66.6667	8	[LOC108196459, LOC108208530, LOC108208531, LOC108208532, LOC108208533, LOC108208992, LOC108208993, LOC108224372]
GO:0019321	pentose metabolic process	GO_BiologicalProcess-Custom-GOA-ACAP-ARAP_01.12.2020_00h00	0.0444735	1	0.0444735	1	[4, 5]	Group078	36.3636	4	[LOC108192823, LOC108202951, LOC108222893, LOC108226805]
GO:0019566	arabinose metabolic process	GO_BiologicalProcess-Custom-GOA-ACAP-ARAP_01.12.2020_00h00	0.0514937	1	0.0444735	1	[5, 6]	Group078	42.8571	3	[LOC108192823, LOC108202951, LOC108226805]
GO:0046373	L-arabinose metabolic process	GO_BiologicalProcess-Custom-GOA-ACAP-ARAP_01.12.2020_00h00	0.0514937	1	0.0444735	1	[6, 7]	Group078	42.8571	3	[LOC108192823, LOC108202951, LOC108226805]
GO:0016192	vesicle-mediated transport	GO_BiologicalProcess-Custom-GOA-ACAP-ARAP_01.12.2020_00h00	0.294928	1	0.294928	1	[2, 4]	Group079	10.8108	32	[LOC108194127, LOC108195908, LOC108199266, LOC108199664, LOC108202464, LOC108202784, LOC108204390, LOC108204520, LOC108205098, LOC108205192, LOC108206362, LOC108207338, LOC108207967, LOC108209038, LOC108209639, LOC108211377, LOC108214816, LOC108214899, LOC108215166, LOC108215233, LOC108218506, LOC108218753, LOC108222564, LOC108222971, LOC108223019, LOC108223301, LOC108223760, LOC108227318, LOC108…
GO:0048193	Golgi vesicle transport	GO_BiologicalProcess-Custom-GOA-ACAP-ARAP_01.12.2020_00h00	0.599999	1	0.294928	1	[3, 5]	Group079	15.0685	11	[LOC108199664, LOC108202464, LOC108204390, LOC108205192, LOC108214899, LOC108218753, LOC108222564, LOC108223019, LOC108223301, LOC108227318, LOC108228191]
GO:0006888	endoplasmic reticulum to Golgi vesicle-mediated transport	GO_BiologicalProcess-Custom-GOA-ACAP-ARAP_01.12.2020_00h00	0.43963	1	0.294928	1	[4, 5, 6]	Group079	17.6471	6	[LOC108202464, LOC108204390, LOC108222564, LOC108223019, LOC108223301, LOC108228191]
GO:0006740	NADPH regeneration	GO_BiologicalProcess-Custom-GOA-ACAP-ARAP_01.12.2020_00h00	0.342344	1	0.342344	1	[3, 4]	Group080	19.0476	4	[LOC108200564, LOC108206465, LOC108210692, LOC108224576]
GO:0051156	glucose 6-phosphate metabolic process	GO_BiologicalProcess-Custom-GOA-ACAP-ARAP_01.12.2020_00h00	0.342344	1	0.342344	1	[4, 5]	Group080	19.0476	4	[LOC108200564, LOC108206465, LOC108210692, LOC108224576]
GO:0006098	pentose-phosphate shunt	GO_BiologicalProcess-Custom-GOA-ACAP-ARAP_01.12.2020_00h00	0.342344	1	0.342344	1	[4, 5, 6]	Group080	19.0476	4	[LOC108200564, LOC108206465, LOC108210692, LOC108224576]
GO:0016701	oxidoreductase activity, acting on single donors with incorporation of molecular oxygen	GO_BiologicalProcess-Custom-GOA-ACAP-ARAP_01.12.2020_00h00	0.54368	1	0.435639	1	[4]	Group081	9.25926	5	[LOC108195869, LOC108202833, LOC108219296, LOC108226420, LOC108227427]
GO:0051213	dioxygenase activity	GO_BiologicalProcess-Custom-GOA-ACAP-ARAP_01.12.2020_00h00	0.147452	1	0.435639	1	[4]	Group081	5.88235	3	[LOC108195869, LOC108226420, LOC108227427]
GO:0016702	oxidoreductase activity, acting on single donors with incorporation of molecular oxygen, incorporation of two atoms of oxygen	GO_BiologicalProcess-Custom-GOA-ACAP-ARAP_01.12.2020_00h00	0.270115	1	0.435639	1	[5]	Group081	6.52174	3	[LOC108195869, LOC108226420, LOC108227427]
GO:0098732	macromolecule deacylation	GO_BiologicalProcess-Custom-GOA-ACAP-ARAP_01.12.2020_00h00	0.729348	1	0.729348	1	[5]	Group082	15.7895	3	[LOC108210599, LOC108214610, LOC108214971]
GO:0035601	protein deacylation	GO_BiologicalProcess-Custom-GOA-ACAP-ARAP_01.12.2020_00h00	0.454425	1	0.729348	1	[6, 7]	Group082	18.75	3	[LOC108210599, LOC108214610, LOC108214971]
GO:0006476	protein deacetylation	GO_BiologicalProcess-Custom-GOA-ACAP-ARAP_01.12.2020_00h00	0.454425	1	0.729348	1	[7, 8]	Group082	18.75	3	[LOC108210599, LOC108214610, LOC108214971]
GO:0006450	regulation of translational fidelity	GO_BiologicalProcess-Custom-GOA-ACAP-ARAP_01.12.2020_00h00	0.234673	1	0.234673	1	[3]	Group083	23.0769	3	[LOC108193733, LOC108222814, LOC108227283]
GO:0106074	aminoacyl-tRNA metabolism involved in translational fidelity	GO_BiologicalProcess-Custom-GOA-ACAP-ARAP_01.12.2020_00h00	0.198529	1	0.234673	1	[4, 8, 9]	Group083	25	3	[LOC108193733, LOC108222814, LOC108227283]
GO:0002161	aminoacyl-tRNA editing activity	GO_BiologicalProcess-Custom-GOA-ACAP-ARAP_01.12.2020_00h00	0.198529	1	0.234673	1	[5, 9, 10]	Group083	25	3	[LOC108193733, LOC108222814, LOC108227283]
GO:0140053	mitochondrial gene expression	GO_BiologicalProcess-Custom-GOA-ACAP-ARAP_01.12.2020_00h00	0.0223629	1	0.0223629	1	[5]	Group084	33.3333	6	[LOC108192273, LOC108205337, LOC108210112, LOC108211315, LOC108217664, LOC108227179]
GO:0032543	mitochondrial translation	GO_BiologicalProcess-Custom-GOA-ACAP-ARAP_01.12.2020_00h00	0.00124729	0.672288	0.0223629	1	[6, 7, 8]	Group084	54.5455	6	[LOC108192273, LOC108205337, LOC108210112, LOC108211315, LOC108217664, LOC108227179]
GO:0070681	glutaminyl-tRNAGln biosynthesis via transamidation	GO_BiologicalProcess-Custom-GOA-ACAP-ARAP_01.12.2020_00h00	0.0179952	1	0.0223629	1	[6, 7, 9, 10]	Group084	60	3	[LOC108205337, LOC108210112, LOC108217664]
GO:0006352	DNA-templated transcription, initiation	GO_BiologicalProcess-Custom-GOA-ACAP-ARAP_01.12.2020_00h00	0.432149	1	0.432149	1	[6, 7, 8, 9, 10]	Group085	16.0714	9	[LOC108194741, LOC108196736, LOC108203392, LOC108206164, LOC108209367, LOC108216658, LOC108217066, LOC108223900, LOC108224048]
GO:2000142	regulation of DNA-templated transcription, initiation	GO_BiologicalProcess-Custom-GOA-ACAP-ARAP_01.12.2020_00h00	0.00724365	1	0.432149	1	[6, 7, 8, 9, 10, 11]	Group085	57.1429	4	[LOC108196736, LOC108203392, LOC108217066, LOC108224048]
GO:0016987	sigma factor activity	GO_BiologicalProcess-Custom-GOA-ACAP-ARAP_01.12.2020_00h00	0.00724365	1	0.432149	1	[7, 8, 9, 10, 11, 12]	Group085	57.1429	4	[LOC108196736, LOC108203392, LOC108217066, LOC108224048]
GO:0000096	sulfur amino acid metabolic process	GO_BiologicalProcess-Custom-GOA-ACAP-ARAP_01.12.2020_00h00	0.0329619	1	0.00314159	0.518363	[4]	Group086	25	10	[LOC108192928, LOC108196318, LOC108196376, LOC108204339, LOC108210215, LOC108214346, LOC108218583, LOC108226420, LOC108227440, LOC108227519]
GO:0009069	serine family amino acid metabolic process	GO_BiologicalProcess-Custom-GOA-ACAP-ARAP_01.12.2020_00h00	0.084534	1	0.00314159	0.518363	[5, 6, 8]	Group086	23.6842	9	[LOC108192928, LOC108196318, LOC108196459, LOC108202978, LOC108206270, LOC108206455, LOC108209764, LOC108210215, LOC108224479]
GO:0006534	cysteine metabolic process	GO_BiologicalProcess-Custom-GOA-ACAP-ARAP_01.12.2020_00h00	0.729348	1	0.00314159	0.518363	[5, 6, 7, 9]	Group086	15.7895	3	[LOC108192928, LOC108196318, LOC108210215]
GO:0006813	potassium ion transport	GO_BiologicalProcess-Custom-GOA-ACAP-ARAP_01.12.2020_00h00	1	1	0.349931	1	[7]	Group087	12.5	6	[LOC108208738, LOC108214110, LOC108223200, LOC108224640, LOC108226073, LOC108227915]
GO:0071805	potassium ion transmembrane transport	GO_BiologicalProcess-Custom-GOA-ACAP-ARAP_01.12.2020_00h00	0.648522	1	0.349931	1	[6, 8]	Group087	9.52381	4	[LOC108214110, LOC108223200, LOC108224640, LOC108226073]
GO:0015077	monovalent inorganic cation transmembrane transporter activity	GO_BiologicalProcess-Custom-GOA-ACAP-ARAP_01.12.2020_00h00	0.349392	1	0.349931	1	[6, 7, 8, 9]	Group087	10.628	22	[LOC108195861, LOC108199394, LOC108199775, LOC108205208, LOC108208416, LOC108208738, LOC108209043, LOC108210033, LOC108212343, LOC108214110, LOC108214338, LOC108215536, LOC108218882, LOC108219251, LOC108219816, LOC108220281, LOC108223200, LOC108224640, LOC108225772, LOC108226073, LOC108227676, LOC108227915]
GO:0015079	potassium ion transmembrane transporter activity	GO_BiologicalProcess-Custom-GOA-ACAP-ARAP_01.12.2020_00h00	0.648522	1	0.349931	1	[7, 8, 9, 10]	Group087	9.52381	4	[LOC108214110, LOC108223200, LOC108224640, LOC108226073]
GO:0009081	branched-chain amino acid metabolic process	GO_BiologicalProcess-Custom-GOA-ACAP-ARAP_01.12.2020_00h00	0.413397	1	0.264935	1	[4]	Group088	21.4286	3	[LOC108195972, LOC108218802, LOC108228060]
GO:0009082	branched-chain amino acid biosynthetic process	GO_BiologicalProcess-Custom-GOA-ACAP-ARAP_01.12.2020_00h00	0.413397	1	0.264935	1	[5]	Group088	21.4286	3	[LOC108195972, LOC108218802, LOC108228060]
GO:0006573	valine metabolic process	GO_BiologicalProcess-Custom-GOA-ACAP-ARAP_01.12.2020_00h00	0.0325294	1	0.264935	1	[4, 5, 7]	Group088	50	3	[LOC108210036, LOC108218802, LOC108228060]
GO:0009099	valine biosynthetic process	GO_BiologicalProcess-Custom-GOA-ACAP-ARAP_01.12.2020_00h00	0.0179952	1	0.264935	1	[5, 6, 7, 8]	Group088	60	3	[LOC108210036, LOC108218802, LOC108228060]
GO:0009657	plastid organization	GO_BiologicalProcess-Custom-GOA-ACAP-ARAP_01.12.2020_00h00	0.000434555	0.243351	0.000434555	0.0756126	[5]	Group089	30.1587	19	[LOC108192808, LOC108196168, LOC108198672, LOC108200123, LOC108203049, LOC108204307, LOC108204373, LOC108205127, LOC108207282, LOC108208956, LOC108209050, LOC108211294, LOC108214955, LOC108216351, LOC108218931, LOC108223308, LOC108223497, LOC108224290, LOC108228184]
GO:0009668	plastid membrane organization	GO_BiologicalProcess-Custom-GOA-ACAP-ARAP_01.12.2020_00h00	0.0194496	1	0.000434555	0.0756126	[5, 6]	Group089	38.4615	5	[LOC108204373, LOC108209050, LOC108211294, LOC108216351, LOC108223308]
GO:0009658	chloroplast organization	GO_BiologicalProcess-Custom-GOA-ACAP-ARAP_01.12.2020_00h00	0.0278469	1	0.000434555	0.0756126	[6]	Group089	25	12	[LOC108192808, LOC108196168, LOC108204307, LOC108205127, LOC108207282, LOC108208956, LOC108211294, LOC108214955, LOC108216351, LOC108223497, LOC108224290, LOC108228184]
GO:0010027	thylakoid membrane organization	GO_BiologicalProcess-Custom-GOA-ACAP-ARAP_01.12.2020_00h00	0.0194496	1	0.000434555	0.0756126	[6, 7]	Group089	38.4615	5	[LOC108204373, LOC108209050, LOC108211294, LOC108216351, LOC108223308]
GO:0048367	shoot system development	GO_BiologicalProcess-Custom-GOA-ACAP-ARAP_01.12.2020_00h00	0.787638	1	0.692785	1	[4, 5]	Group090	13.8211	17	[LOC108194044, LOC108195808, LOC108195861, LOC108196217, LOC108199540, LOC108208956, LOC108209720, LOC108210825, LOC108213127, LOC108214422, LOC108214816, LOC108222032, LOC108223901, LOC108223942, LOC108227337, LOC108227647, LOC108228059]
GO:0090567	reproductive shoot system development	GO_BiologicalProcess-Custom-GOA-ACAP-ARAP_01.12.2020_00h00	0.594412	1	0.692785	1	[3, 4, 5, 6, 7]	Group090	9.85915	7	[LOC108194044, LOC108195808, LOC108196217, LOC108209720, LOC108213127, LOC108214816, LOC108227647]
GO:0009908	flower development	GO_BiologicalProcess-Custom-GOA-ACAP-ARAP_01.12.2020_00h00	0.371392	1	0.692785	1	[4, 5, 6, 7, 8]	Group090	8.57143	6	[LOC108194044, LOC108195808, LOC108196217, LOC108209720, LOC108214816, LOC108227647]
GO:0006368	transcription elongation from RNA polymerase II promoter	GO_BiologicalProcess-Custom-GOA-ACAP-ARAP_01.12.2020_00h00	0.0745886	1	0.692785	1	[7, 8, 9, 10, 11]	Group090	37.5	3	[LOC108195808, LOC108227139, LOC108227647]
GO:0016043	cellular component organization	GO_BiologicalProcess-Custom-GOA-ACAP-ARAP_01.12.2020_00h00	0.0283031	1	9.89901e-05	0.0178182	[3]	Group091	14.8649	220	[LOC108192266, LOC108192287, LOC108192808, LOC108192885, LOC108192921, LOC108193419, LOC108193595, LOC108193724, LOC108194127, LOC108194243, LOC108194280, LOC108194373, LOC108194400, LOC108195142, LOC108195709, LOC108195808, LOC108195861, LOC108195908, LOC108195996, LOC108196061, LOC108196076, LOC108196085, LOC108196105, LOC108196161, LOC108196167, LOC108196168, LOC108196364, LOC108196584, LOC108…
GO:0044085	cellular component biogenesis	GO_BiologicalProcess-Custom-GOA-ACAP-ARAP_01.12.2020_00h00	9.1598e-13	5.92639e-10	9.89901e-05	0.0178182	[3]	Group091	24.5098	125	[LOC108192287, LOC108192808, LOC108192885, LOC108193296, LOC108193419, LOC108193595, LOC108193646, LOC108193761, LOC108194016, LOC108194373, LOC108196079, LOC108196105, LOC108196161, LOC108196167, LOC108196364, LOC108196594, LOC108196622, LOC108196650, LOC108197050, LOC108197130, LOC108198641, LOC108198642, LOC108199824, LOC108199875, LOC108200124, LOC108200367, LOC108200425, LOC108200437, LOC108…
GO:0006996	organelle organization	GO_BiologicalProcess-Custom-GOA-ACAP-ARAP_01.12.2020_00h00	0.681453	1	9.89901e-05	0.0178182	[4]	Group091	13.4831	120	[LOC108192266, LOC108192808, LOC108192885, LOC108193724, LOC108194243, LOC108194280, LOC108194373, LOC108194400, LOC108195142, LOC108195709, LOC108195808, LOC108195908, LOC108196061, LOC108196076, LOC108196085, LOC108196167, LOC108196168, LOC108196584, LOC108196594, LOC108196711, LOC108196731, LOC108197117, LOC108197521, LOC108197567, LOC108197649, LOC108198641, LOC108198642, LOC108198672, LOC108…
GO:0022607	cellular component assembly	GO_BiologicalProcess-Custom-GOA-ACAP-ARAP_01.12.2020_00h00	1.55348e-05	0.00935194	9.89901e-05	0.0178182	[4]	Group091	21.3873	74	[LOC108192287, LOC108192885, LOC108193419, LOC108193595, LOC108194373, LOC108196105, LOC108196161, LOC108196167, LOC108196364, LOC108196594, LOC108196650, LOC108198641, LOC108198642, LOC108199875, LOC108200425, LOC108200457, LOC108200494, LOC108200778, LOC108202617, LOC108204281, LOC108204638, LOC108205382, LOC108205627, LOC108206676, LOC108207140, LOC108207282, LOC108208378, LOC108208660, LOC108…
GO:0008202	steroid metabolic process	GO_BiologicalProcess-Custom-GOA-ACAP-ARAP_01.12.2020_00h00	1	1	1	1	[4]	Group092	13.3333	4	[LOC108196395, LOC108199283, LOC108210207, LOC108219323]
GO:0016125	sterol metabolic process	GO_BiologicalProcess-Custom-GOA-ACAP-ARAP_01.12.2020_00h00	0.413397	1	1	1	[4, 5]	Group092	21.4286	3	[LOC108199283, LOC108210207, LOC108219323]
GO:0006694	steroid biosynthetic process	GO_BiologicalProcess-Custom-GOA-ACAP-ARAP_01.12.2020_00h00	0.772919	1	1	1	[5]	Group092	14.8148	4	[LOC108196395, LOC108199283, LOC108210207, LOC108219323]
GO:0016126	sterol biosynthetic process	GO_BiologicalProcess-Custom-GOA-ACAP-ARAP_01.12.2020_00h00	0.163902	1	1	1	[5, 6]	Group092	27.2727	3	[LOC108199283, LOC108210207, LOC108219323]
GO:0016651	oxidoreductase activity, acting on NAD(P)H	GO_BiologicalProcess-Custom-GOA-ACAP-ARAP_01.12.2020_00h00	0.138687	1	0.138687	1	[4]	Group093	19.697	13	[LOC108192904, LOC108196399, LOC108202753, LOC108204475, LOC108205046, LOC108206687, LOC108208475, LOC108210644, LOC108215402, LOC108216725, LOC108218751, LOC108219750, LOC108223177]
GO:0016655	oxidoreductase activity, acting on NAD(P)H, quinone or similar compound as acceptor	GO_BiologicalProcess-Custom-GOA-ACAP-ARAP_01.12.2020_00h00	1	1	0.138687	1	[5]	Group093	13.3333	4	[LOC108202753, LOC108204475, LOC108206687, LOC108210644]
GO:0016668	oxidoreductase activity, acting on a sulfur group of donors, NAD(P) as acceptor	GO_BiologicalProcess-Custom-GOA-ACAP-ARAP_01.12.2020_00h00	0.027075	1	0.138687	1	[5]	Group093	35.7143	5	[LOC108192904, LOC108196399, LOC108205046, LOC108215402, LOC108219750]
GO:0003955	NAD(P)H dehydrogenase (quinone) activity	GO_BiologicalProcess-Custom-GOA-ACAP-ARAP_01.12.2020_00h00	0.558496	1	0.138687	1	[6]	Group093	16	4	[LOC108202753, LOC108204475, LOC108206687, LOC108210644]
GO:0018193	peptidyl-amino acid modification	GO_BiologicalProcess-Custom-GOA-ACAP-ARAP_01.12.2020_00h00	0.0366256	1	0.0366256	1	[6, 7]	Group094	17.6	44	[LOC108192844, LOC108192885, LOC108193168, LOC108193718, LOC108193836, LOC108195808, LOC108196198, LOC108196442, LOC108196711, LOC108196888, LOC108197386, LOC108198148, LOC108199505, LOC108199538, LOC108201746, LOC108201754, LOC108203736, LOC108203840, LOC108204583, LOC108204873, LOC108205263, LOC108209333, LOC108209403, LOC108209710, LOC108211492, LOC108212028, LOC108213015, LOC108214462, LOC108…
GO:0018208	peptidyl-proline modification	GO_BiologicalProcess-Custom-GOA-ACAP-ARAP_01.12.2020_00h00	0.00123696	0.667959	0.0366256	1	[7, 8]	Group094	27.3973	20	[LOC108192885, LOC108193718, LOC108193836, LOC108196442, LOC108196888, LOC108197386, LOC108199505, LOC108201754, LOC108203840, LOC108204873, LOC108205263, LOC108209333, LOC108211492, LOC108212028, LOC108214754, LOC108216440, LOC108216558, LOC108219401, LOC108219575, LOC108220701]
GO:0000413	protein peptidyl-prolyl isomerization	GO_BiologicalProcess-Custom-GOA-ACAP-ARAP_01.12.2020_00h00	0.000589303	0.327652	0.0366256	1	[8, 9]	Group094	28.169	20	[LOC108192885, LOC108193718, LOC108193836, LOC108196442, LOC108196888, LOC108197386, LOC108199505, LOC108201754, LOC108203840, LOC108204873, LOC108205263, LOC108209333, LOC108211492, LOC108212028, LOC108214754, LOC108216440, LOC108216558, LOC108219401, LOC108219575, LOC108220701]
GO:0003755	peptidyl-prolyl cis-trans isomerase activity	GO_BiologicalProcess-Custom-GOA-ACAP-ARAP_01.12.2020_00h00	0.000589303	0.327652	0.0366256	1	[8, 9, 10]	Group094	28.169	20	[LOC108192885, LOC108193718, LOC108193836, LOC108196442, LOC108196888, LOC108197386, LOC108199505, LOC108201754, LOC108203840, LOC108204873, LOC108205263, LOC108209333, LOC108211492, LOC108212028, LOC108214754, LOC108216440, LOC108216558, LOC108219401, LOC108219575, LOC108220701]
GO:0007165	signal transduction	GO_BiologicalProcess-Custom-GOA-ACAP-ARAP_01.12.2020_00h00	0.0945606	1	0.0945606	1	[2, 3, 4]	Group095	10.8192	70	[LOC108193207, LOC108193610, LOC108193815, LOC108194243, LOC108194468, LOC108195816, LOC108195973, LOC108196198, LOC108196347, LOC108196516, LOC108197317, LOC108197975, LOC108198846, LOC108199248, LOC108199533, LOC108199538, LOC108199540, LOC108199603, LOC108199616, LOC108199798, LOC108199883, LOC108200246, LOC108200255, LOC108202696, LOC108202784, LOC108203156, LOC108203777, LOC108204025, LOC108…
GO:0035556	intracellular signal transduction	GO_BiologicalProcess-Custom-GOA-ACAP-ARAP_01.12.2020_00h00	0.190813	1	0.0945606	1	[3, 4, 5]	Group095	9.95475	22	[LOC108194243, LOC108194468, LOC108195973, LOC108196198, LOC108196347, LOC108199248, LOC108199538, LOC108199603, LOC108199883, LOC108200246, LOC108204438, LOC108204583, LOC108208700, LOC108208795, LOC108210608, LOC108210806, LOC108214229, LOC108214232, LOC108215052, LOC108222745, LOC108222972, LOC108227891]
GO:0000160	phosphorelay signal transduction system	GO_BiologicalProcess-Custom-GOA-ACAP-ARAP_01.12.2020_00h00	0.0741684	1	0.0945606	1	[4, 5, 6]	Group095	6.93069	7	[LOC108196198, LOC108199538, LOC108199603, LOC108204583, LOC108214232, LOC108222745, LOC108222972]
GO:0023014	signal transduction by protein phosphorylation	GO_BiologicalProcess-Custom-GOA-ACAP-ARAP_01.12.2020_00h00	0.248531	1	0.0945606	1	[3, 4, 5, 7, 8]	Group095	19.0476	8	[LOC108196198, LOC108196347, LOC108199538, LOC108204438, LOC108204583, LOC108208700, LOC108210806, LOC108222745]
GO:0006766	vitamin metabolic process	GO_BiologicalProcess-Custom-GOA-ACAP-ARAP_01.12.2020_00h00	1	1	1	1	[3]	Group096	12.5	6	[LOC108197400, LOC108202985, LOC108203233, LOC108206088, LOC108208806, LOC108225390]
GO:0006767	water-soluble vitamin metabolic process	GO_BiologicalProcess-Custom-GOA-ACAP-ARAP_01.12.2020_00h00	1	1	1	1	[4]	Group096	11.1111	5	[LOC108197400, LOC108202985, LOC108203233, LOC108206088, LOC108208806]
GO:0009110	vitamin biosynthetic process	GO_BiologicalProcess-Custom-GOA-ACAP-ARAP_01.12.2020_00h00	1	1	1	1	[4]	Group096	11.3636	5	[LOC108202985, LOC108203233, LOC108206088, LOC108208806, LOC108225390]
GO:0042364	water-soluble vitamin biosynthetic process	GO_BiologicalProcess-Custom-GOA-ACAP-ARAP_01.12.2020_00h00	0.814943	1	1	1	[5]	Group096	9.7561	4	[LOC108202985, LOC108203233, LOC108206088, LOC108208806]
GO:0046149	pigment catabolic process	GO_BiologicalProcess-Custom-GOA-ACAP-ARAP_01.12.2020_00h00	0.0325294	1	0.0210175	1	[3]	Group097	50	3	[LOC108192987, LOC108209309, LOC108214174]
GO:0033015	tetrapyrrole catabolic process	GO_BiologicalProcess-Custom-GOA-ACAP-ARAP_01.12.2020_00h00	0.0210175	1	0.0210175	1	[5]	Group097	44.4444	4	[LOC108192987, LOC108209309, LOC108214174, LOC108215624]
GO:0015996	chlorophyll catabolic process	GO_BiologicalProcess-Custom-GOA-ACAP-ARAP_01.12.2020_00h00	0.0325294	1	0.0210175	1	[4, 7]	Group097	50	3	[LOC108192987, LOC108209309, LOC108214174]
GO:0006787	porphyrin-containing compound catabolic process	GO_BiologicalProcess-Custom-GOA-ACAP-ARAP_01.12.2020_00h00	0.0210175	1	0.0210175	1	[6]	Group097	44.4444	4	[LOC108192987, LOC108209309, LOC108214174, LOC108215624]
GO:0090305	nucleic acid phosphodiester bond hydrolysis	GO_BiologicalProcess-Custom-GOA-ACAP-ARAP_01.12.2020_00h00	4.91239e-09	3.11937e-06	4.91239e-09	9.53005e-07	[5, 6]	Group098	4.80349	22	[LOC108192729, LOC108198008, LOC108199653, LOC108201012, LOC108202850, LOC108203049, LOC108204483, LOC108204497, LOC108204738, LOC108205235, LOC108209752, LOC108214228, LOC108215179, LOC108218521, LOC108218868, LOC108222789, LOC108223487, LOC108223869, LOC108223949, LOC108226951, LOC108227454, LOC108227761]
GO:0004518	nuclease activity	GO_BiologicalProcess-Custom-GOA-ACAP-ARAP_01.12.2020_00h00	3.43188e-09	2.18268e-06	4.91239e-09	9.53005e-07	[6, 7]	Group098	4.69799	21	[LOC108192729, LOC108198008, LOC108199653, LOC108201012, LOC108202850, LOC108203049, LOC108204497, LOC108204738, LOC108205235, LOC108209752, LOC108214228, LOC108215179, LOC108218521, LOC108218868, LOC108222789, LOC108223487, LOC108223869, LOC108223949, LOC108226951, LOC108227454, LOC108227761]
GO:0004527	exonuclease activity	GO_BiologicalProcess-Custom-GOA-ACAP-ARAP_01.12.2020_00h00	0.832604	1	4.91239e-09	9.53005e-07	[7, 8]	Group098	14	7	[LOC108203049, LOC108205235, LOC108218521, LOC108218868, LOC108223487, LOC108223869, LOC108227454]
GO:0032296	double-stranded RNA-specific ribonuclease activity	GO_BiologicalProcess-Custom-GOA-ACAP-ARAP_01.12.2020_00h00	0.260975	1	4.91239e-09	9.53005e-07	[8, 9]	Group098	20.6897	6	[LOC108192729, LOC108204497, LOC108214228, LOC108215179, LOC108222789, LOC108227761]
GO:0048229	gametophyte development	GO_BiologicalProcess-Custom-GOA-ACAP-ARAP_01.12.2020_00h00	0.126796	1	0.126796	1	[3, 4]	Group099	19.6721	12	[LOC108193007, LOC108197117, LOC108199357, LOC108201012, LOC108208814, LOC108215202, LOC108215679, LOC108216237, LOC108219192, LOC108220391, LOC108222795, LOC108222863]
GO:0009561	megagametogenesis	GO_BiologicalProcess-Custom-GOA-ACAP-ARAP_01.12.2020_00h00	0.0133813	1	0.126796	1	[2, 5, 6]	Group099	41.6667	5	[LOC108197117, LOC108215202, LOC108215679, LOC108219192, LOC108222863]
GO:0009553	embryo sac development	GO_BiologicalProcess-Custom-GOA-ACAP-ARAP_01.12.2020_00h00	0.10941	1	0.126796	1	[4, 5]	Group099	26.087	6	[LOC108197117, LOC108201012, LOC108215202, LOC108215679, LOC108219192, LOC108222863]
GO:0009555	pollen development	GO_BiologicalProcess-Custom-GOA-ACAP-ARAP_01.12.2020_00h00	0.395823	1	0.126796	1	[4, 5]	Group099	16.6667	8	[LOC108193007, LOC108197117, LOC108199357, LOC108201012, LOC108208814, LOC108216237, LOC108220391, LOC108222795]
GO:0051189	prosthetic group metabolic process	GO_BiologicalProcess-Custom-GOA-ACAP-ARAP_01.12.2020_00h00	0.0745886	1	0.0745886	1	[2, 5, 6]	Group100	37.5	3	[LOC108201389, LOC108204916, LOC108219844]
GO:0043545	molybdopterin cofactor metabolic process	GO_BiologicalProcess-Custom-GOA-ACAP-ARAP_01.12.2020_00h00	0.0745886	1	0.0745886	1	[3, 4, 5, 6, 7]	Group100	37.5	3	[LOC108201389, LOC108204916, LOC108219844]
GO:0019720	Mo-molybdopterin cofactor metabolic process	GO_BiologicalProcess-Custom-GOA-ACAP-ARAP_01.12.2020_00h00	0.0745886	1	0.0745886	1	[4, 5, 6, 7, 8]	Group100	37.5	3	[LOC108201389, LOC108204916, LOC108219844]
GO:0006777	Mo-molybdopterin cofactor biosynthetic process	GO_BiologicalProcess-Custom-GOA-ACAP-ARAP_01.12.2020_00h00	0.0745886	1	0.0745886	1	[5, 6, 7, 8, 9]	Group100	37.5	3	[LOC108201389, LOC108204916, LOC108219844]
GO:0104004	cellular response to environmental stimulus	GO_BiologicalProcess-Custom-GOA-ACAP-ARAP_01.12.2020_00h00	0.00454243	1	0.00454243	0.744958	[3]	Group101	32.2581	10	[LOC108199533, LOC108202100, LOC108202696, LOC108203392, LOC108208956, LOC108218823, LOC108219442, LOC108219769, LOC108224048, LOC108224946]
GO:0071214	cellular response to abiotic stimulus	GO_BiologicalProcess-Custom-GOA-ACAP-ARAP_01.12.2020_00h00	0.00454243	1	0.00454243	0.744958	[3, 4]	Group101	32.2581	10	[LOC108199533, LOC108202100, LOC108202696, LOC108203392, LOC108208956, LOC108218823, LOC108219442, LOC108219769, LOC108224048, LOC108224946]
GO:0071478	cellular response to radiation	GO_BiologicalProcess-Custom-GOA-ACAP-ARAP_01.12.2020_00h00	0.0113723	1	0.00454243	0.744958	[4, 5]	Group101	32	8	[LOC108199533, LOC108202100, LOC108202696, LOC108203392, LOC108208956, LOC108219442, LOC108219769, LOC108224048]
GO:0071482	cellular response to light stimulus	GO_BiologicalProcess-Custom-GOA-ACAP-ARAP_01.12.2020_00h00	0.0113723	1	0.00454243	0.744958	[5, 6]	Group101	32	8	[LOC108199533, LOC108202100, LOC108202696, LOC108203392, LOC108208956, LOC108219442, LOC108219769, LOC108224048]
GO:0140352	export from cell	GO_BiologicalProcess-Custom-GOA-ACAP-ARAP_01.12.2020_00h00	0.321109	1	0.339897	1	[2, 4]	Group102	8.53659	7	[LOC108202784, LOC108204520, LOC108207967, LOC108209639, LOC108214338, LOC108226499, LOC108227505]
GO:0032940	secretion by cell	GO_BiologicalProcess-Custom-GOA-ACAP-ARAP_01.12.2020_00h00	0.695849	1	0.339897	1	[3, 5]	Group102	10.5263	6	[LOC108202784, LOC108204520, LOC108207967, LOC108209639, LOC108226499, LOC108227505]
GO:0046903	secretion	GO_BiologicalProcess-Custom-GOA-ACAP-ARAP_01.12.2020_00h00	0.850224	1	0.339897	1	[4]	Group102	11.2903	7	[LOC108193495, LOC108202784, LOC108204520, LOC108207967, LOC108209639, LOC108226499, LOC108227505]
GO:0006887	exocytosis	GO_BiologicalProcess-Custom-GOA-ACAP-ARAP_01.12.2020_00h00	0.30695	1	0.339897	1	[3, 4, 5, 6]	Group102	7.69231	4	[LOC108204520, LOC108207967, LOC108209639, LOC108227505]
GO:0070647	protein modification by small protein conjugation or removal	GO_BiologicalProcess-Custom-GOA-ACAP-ARAP_01.12.2020_00h00	0.335258	1	0.335258	1	[6, 7]	Group103	14.966	44	[LOC108192291, LOC108192629, LOC108192984, LOC108193229, LOC108194280, LOC108196047, LOC108196846, LOC108196877, LOC108197426, LOC108199990, LOC108201188, LOC108201261, LOC108202784, LOC108203045, LOC108204693, LOC108205817, LOC108209296, LOC108209848, LOC108209957, LOC108210465, LOC108210601, LOC108213978, LOC108213983, LOC108214170, LOC108214280, LOC108215257, LOC108217405, LOC108218558, LOC108…
GO:0032446	protein modification by small protein conjugation	GO_BiologicalProcess-Custom-GOA-ACAP-ARAP_01.12.2020_00h00	0.491785	1	0.335258	1	[7, 8]	Group103	14.5923	34	[LOC108192291, LOC108192984, LOC108193229, LOC108194280, LOC108196047, LOC108196846, LOC108196877, LOC108197426, LOC108199990, LOC108201188, LOC108201261, LOC108202784, LOC108203045, LOC108205817, LOC108209296, LOC108209848, LOC108210465, LOC108210601, LOC108213978, LOC108213983, LOC108214170, LOC108215257, LOC108217405, LOC108218558, LOC108221973, LOC108222845, LOC108222846, LOC108222959, LOC108…
GO:0016567	protein ubiquitination	GO_BiologicalProcess-Custom-GOA-ACAP-ARAP_01.12.2020_00h00	0.685259	1	0.335258	1	[8, 9]	Group103	13.8249	30	[LOC108192291, LOC108192984, LOC108193229, LOC108194280, LOC108196846, LOC108196877, LOC108197426, LOC108199990, LOC108201188, LOC108201261, LOC108202784, LOC108203045, LOC108205817, LOC108209296, LOC108209848, LOC108210465, LOC108210601, LOC108213978, LOC108213983, LOC108214170, LOC108215257, LOC108217405, LOC108221973, LOC108222846, LOC108222959, LOC108223059, LOC108226430, LOC108227177, LOC108…
GO:0019787	ubiquitin-like protein transferase activity	GO_BiologicalProcess-Custom-GOA-ACAP-ARAP_01.12.2020_00h00	0.472232	1	0.335258	1	[8, 9]	Group103	14.6226	31	[LOC108192291, LOC108192984, LOC108193229, LOC108194280, LOC108196846, LOC108196877, LOC108197426, LOC108199990, LOC108201188, LOC108202784, LOC108203045, LOC108205817, LOC108209296, LOC108209848, LOC108210465, LOC108210601, LOC108213978, LOC108213983, LOC108214170, LOC108215257, LOC108217405, LOC108218558, LOC108221973, LOC108222846, LOC108222959, LOC108223059, LOC108223750, LOC108226430, LOC108…
GO:2000241	regulation of reproductive process	GO_BiologicalProcess-Custom-GOA-ACAP-ARAP_01.12.2020_00h00	0.511103	1	0.5431	1	[2, 3]	Group104	8.88889	4	[LOC108195808, LOC108204314, LOC108205008, LOC108227647]
GO:0009908	flower development	GO_BiologicalProcess-Custom-GOA-ACAP-ARAP_01.12.2020_00h00	0.371392	1	0.5431	1	[4, 5, 6, 7, 8]	Group104	8.57143	6	[LOC108194044, LOC108195808, LOC108196217, LOC108209720, LOC108214816, LOC108227647]
GO:0006354	DNA-templated transcription, elongation	GO_BiologicalProcess-Custom-GOA-ACAP-ARAP_01.12.2020_00h00	0.0600197	1	0.5431	1	[6, 7, 8, 9, 10]	Group104	33.3333	4	[LOC108195808, LOC108195858, LOC108227139, LOC108227647]
GO:0006368	transcription elongation from RNA polymerase II promoter	GO_BiologicalProcess-Custom-GOA-ACAP-ARAP_01.12.2020_00h00	0.0745886	1	0.5431	1	[7, 8, 9, 10, 11]	Group104	37.5	3	[LOC108195808, LOC108227139, LOC108227647]
GO:0016638	oxidoreductase activity, acting on the CH-NH2 group of donors	GO_BiologicalProcess-Custom-GOA-ACAP-ARAP_01.12.2020_00h00	0.298963	1	0.121488	1	[4]	Group105	21.0526	4	[LOC108196758, LOC108202978, LOC108203684, LOC108226274]
GO:0043650	dicarboxylic acid biosynthetic process	GO_BiologicalProcess-Custom-GOA-ACAP-ARAP_01.12.2020_00h00	0.0746933	1	0.121488	1	[6, 7]	Group105	27.7778	5	[LOC108203684, LOC108209808, LOC108223353, LOC108226274, LOC108228166]
GO:0006536	glutamate metabolic process	GO_BiologicalProcess-Custom-GOA-ACAP-ARAP_01.12.2020_00h00	0.234673	1	0.121488	1	[6, 7, 9]	Group105	23.0769	3	[LOC108203684, LOC108204823, LOC108226274]
GO:0009084	glutamine family amino acid biosynthetic process	GO_BiologicalProcess-Custom-GOA-ACAP-ARAP_01.12.2020_00h00	0.139501	1	0.121488	1	[6, 7, 9]	Group105	23.0769	6	[LOC108199658, LOC108203684, LOC108209072, LOC108211600, LOC108218851, LOC108226274]
GO:0071669	plant-type cell wall organization or biogenesis	GO_BiologicalProcess-Custom-GOA-ACAP-ARAP_01.12.2020_00h00	0.0287494	1	0.00670974	1	[3]	Group106	22.3881	15	[LOC108195861, LOC108196161, LOC108197270, LOC108199937, LOC108201819, LOC108202811, LOC108205620, LOC108208164, LOC108208960, LOC108209273, LOC108214161, LOC108214289, LOC108214376, LOC108215437, LOC108216776]
GO:0042546	cell wall biogenesis	GO_BiologicalProcess-Custom-GOA-ACAP-ARAP_01.12.2020_00h00	0.123356	1	0.00670974	1	[3, 4]	Group106	19.4805	15	[LOC108194016, LOC108196161, LOC108200367, LOC108202975, LOC108204382, LOC108208164, LOC108209273, LOC108213229, LOC108214161, LOC108214929, LOC108215374, LOC108216776, LOC108220223, LOC108225770, LOC108228029]
GO:0009832	plant-type cell wall biogenesis	GO_BiologicalProcess-Custom-GOA-ACAP-ARAP_01.12.2020_00h00	0.590951	1	0.00670974	1	[4, 5]	Group106	16.129	5	[LOC108196161, LOC108208164, LOC108209273, LOC108214161, LOC108216776]
GO:0009664	plant-type cell wall organization	GO_BiologicalProcess-Custom-GOA-ACAP-ARAP_01.12.2020_00h00	0.128175	1	0.00670974	1	[4, 6]	Group106	20.8333	10	[LOC108195861, LOC108196161, LOC108197270, LOC108199937, LOC108201819, LOC108202811, LOC108205620, LOC108208960, LOC108214289, LOC108215437]
GO:0009834	plant-type secondary cell wall biogenesis	GO_BiologicalProcess-Custom-GOA-ACAP-ARAP_01.12.2020_00h00	0.0600197	1	0.00670974	1	[5, 6]	Group106	33.3333	4	[LOC108208164, LOC108209273, LOC108214161, LOC108216776]
GO:0015980	energy derivation by oxidation of organic compounds	GO_BiologicalProcess-Custom-GOA-ACAP-ARAP_01.12.2020_00h00	0.53052	1	0.130164	1	[3, 4]	Group107	15.3846	14	[LOC108192822, LOC108199989, LOC108204633, LOC108214738, LOC108217635, LOC108218439, LOC108218969, LOC108219082, LOC108219100, LOC108223042, LOC108224284, LOC108224522, LOC108224616, LOC108228012]
GO:0006112	energy reserve metabolic process	GO_BiologicalProcess-Custom-GOA-ACAP-ARAP_01.12.2020_00h00	0.342344	1	0.130164	1	[4, 5]	Group107	19.0476	4	[LOC108218439, LOC108219082, LOC108224616, LOC108228012]
GO:0005977	glycogen metabolic process	GO_BiologicalProcess-Custom-GOA-ACAP-ARAP_01.12.2020_00h00	0.342344	1	0.130164	1	[5, 6, 7]	Group107	19.0476	4	[LOC108218439, LOC108219082, LOC108224616, LOC108228012]
GO:0005978	glycogen biosynthetic process	GO_BiologicalProcess-Custom-GOA-ACAP-ARAP_01.12.2020_00h00	0.729348	1	0.130164	1	[6, 7, 8]	Group107	15.7895	3	[LOC108219082, LOC108224616, LOC108228012]
GO:0019252	starch biosynthetic process	GO_BiologicalProcess-Custom-GOA-ACAP-ARAP_01.12.2020_00h00	0.00367193	1	0.130164	1	[7, 8]	Group107	46.1538	6	[LOC108209256, LOC108209516, LOC108214090, LOC108215292, LOC108224616, LOC108228012]
GO:0010817	regulation of hormone levels	GO_BiologicalProcess-Custom-GOA-ACAP-ARAP_01.12.2020_00h00	1	1	1	1	[3]	Group108	11.1111	5	[LOC108193511, LOC108195861, LOC108205645, LOC108213127, LOC108228059]
GO:0009914	hormone transport	GO_BiologicalProcess-Custom-GOA-ACAP-ARAP_01.12.2020_00h00	0.121015	1	1	1	[4]	Group108	26.6667	4	[LOC108195861, LOC108205645, LOC108213127, LOC108228059]
GO:0010016	shoot system morphogenesis	GO_BiologicalProcess-Custom-GOA-ACAP-ARAP_01.12.2020_00h00	0.364003	1	1	1	[3, 4, 5, 6]	Group108	20	5	[LOC108199540, LOC108208956, LOC108213127, LOC108227337, LOC108228059]
GO:0060918	auxin transport	GO_BiologicalProcess-Custom-GOA-ACAP-ARAP_01.12.2020_00h00	0.121015	1	1	1	[5]	Group108	26.6667	4	[LOC108195861, LOC108205645, LOC108213127, LOC108228059]
GO:0009926	auxin polar transport	GO_BiologicalProcess-Custom-GOA-ACAP-ARAP_01.12.2020_00h00	0.0444735	1	1	1	[6]	Group108	36.3636	4	[LOC108195861, LOC108205645, LOC108213127, LOC108228059]
GO:0061024	membrane organization	GO_BiologicalProcess-Custom-GOA-ACAP-ARAP_01.12.2020_00h00	0.367086	1	0.367086	1	[4]	Group109	16.1616	16	[LOC108194127, LOC108195996, LOC108200211, LOC108204373, LOC108205192, LOC108209050, LOC108209184, LOC108211294, LOC108211377, LOC108214955, LOC108215233, LOC108215370, LOC108216351, LOC108218388, LOC108222971, LOC108223308]
GO:0061025	membrane fusion	GO_BiologicalProcess-Custom-GOA-ACAP-ARAP_01.12.2020_00h00	0.590951	1	0.367086	1	[5]	Group109	16.129	5	[LOC108194127, LOC108205192, LOC108211377, LOC108215233, LOC108222971]
GO:0009668	plastid membrane organization	GO_BiologicalProcess-Custom-GOA-ACAP-ARAP_01.12.2020_00h00	0.0194496	1	0.367086	1	[5, 6]	Group109	38.4615	5	[LOC108204373, LOC108209050, LOC108211294, LOC108216351, LOC108223308]
GO:0005484	SNAP receptor activity	GO_BiologicalProcess-Custom-GOA-ACAP-ARAP_01.12.2020_00h00	0.364003	1	0.367086	1	[6]	Group109	20	5	[LOC108194127, LOC108205192, LOC108211377, LOC108215233, LOC108222971]
GO:0010027	thylakoid membrane organization	GO_BiologicalProcess-Custom-GOA-ACAP-ARAP_01.12.2020_00h00	0.0194496	1	0.367086	1	[6, 7]	Group109	38.4615	5	[LOC108204373, LOC108209050, LOC108211294, LOC108216351, LOC108223308]
GO:0016311	dephosphorylation	GO_BiologicalProcess-Custom-GOA-ACAP-ARAP_01.12.2020_00h00	0.661948	1	0.661948	1	[5]	Group110	12.1495	52	[LOC108192793, LOC108196315, LOC108197649, LOC108197975, LOC108198846, LOC108199765, LOC108199881, LOC108200471, LOC108202483, LOC108202800, LOC108203777, LOC108204352, LOC108204534, LOC108205007, LOC108205466, LOC108205477, LOC108206322, LOC108206327, LOC108206821, LOC108208691, LOC108208791, LOC108209009, LOC108209019, LOC108209125, LOC108209352, LOC108210045, LOC108210274, LOC108210663, LOC108…
GO:0016791	phosphatase activity	GO_BiologicalProcess-Custom-GOA-ACAP-ARAP_01.12.2020_00h00	0.939988	1	0.661948	1	[6]	Group110	12.782	51	[LOC108192793, LOC108196315, LOC108197649, LOC108197975, LOC108198846, LOC108199765, LOC108199881, LOC108200471, LOC108202483, LOC108202800, LOC108203777, LOC108204352, LOC108204534, LOC108205007, LOC108205466, LOC108205477, LOC108206322, LOC108206327, LOC108206821, LOC108208691, LOC108208791, LOC108209009, LOC108209019, LOC108209125, LOC108209352, LOC108210045, LOC108210274, LOC108210663, LOC108…
GO:0006470	protein dephosphorylation	GO_BiologicalProcess-Custom-GOA-ACAP-ARAP_01.12.2020_00h00	0.134045	1	0.661948	1	[6, 7]	Group110	10.0346	29	[LOC108192793, LOC108196315, LOC108197649, LOC108197975, LOC108198846, LOC108200471, LOC108203777, LOC108205007, LOC108205477, LOC108206322, LOC108208691, LOC108208791, LOC108209009, LOC108209019, LOC108209125, LOC108209352, LOC108210274, LOC108210921, LOC108211010, LOC108212759, LOC108214564, LOC108215349, LOC108220535, LOC108220613, LOC108220642, LOC108223197, LOC108223356, LOC108227389, LOC108…
GO:0004721	phosphoprotein phosphatase activity	GO_BiologicalProcess-Custom-GOA-ACAP-ARAP_01.12.2020_00h00	0.134045	1	0.661948	1	[7, 8, 9]	Group110	10.0346	29	[LOC108192793, LOC108196315, LOC108197649, LOC108197975, LOC108198846, LOC108200471, LOC108203777, LOC108205007, LOC108205477, LOC108206322, LOC108208691, LOC108208791, LOC108209009, LOC108209019, LOC108209125, LOC108209352, LOC108210274, LOC108210921, LOC108211010, LOC108212759, LOC108214564, LOC108215349, LOC108220535, LOC108220613, LOC108220642, LOC108223197, LOC108223356, LOC108227389, LOC108…
GO:0004722	protein serine/threonine phosphatase activity	GO_BiologicalProcess-Custom-GOA-ACAP-ARAP_01.12.2020_00h00	0.596315	1	0.661948	1	[8, 9, 10]	Group110	11.1111	14	[LOC108196315, LOC108197649, LOC108197975, LOC108203777, LOC108205007, LOC108205477, LOC108208691, LOC108209125, LOC108211010, LOC108212759, LOC108214564, LOC108220642, LOC108223356, LOC108227430]
GO:0033692	cellular polysaccharide biosynthetic process	GO_BiologicalProcess-Custom-GOA-ACAP-ARAP_01.12.2020_00h00	0.00646746	1	0.00241658	0.410818	[5, 6]	Group111	23	23	[LOC108194016, LOC108194164, LOC108199353, LOC108202111, LOC108202417, LOC108204382, LOC108208784, LOC108209256, LOC108209273, LOC108209516, LOC108211110, LOC108213229, LOC108214090, LOC108214161, LOC108215292, LOC108216776, LOC108219082, LOC108222767, LOC108223639, LOC108224616, LOC108225770, LOC108227555, LOC108228012]
GO:0005982	starch metabolic process	GO_BiologicalProcess-Custom-GOA-ACAP-ARAP_01.12.2020_00h00	0.00155376	0.829709	0.00241658	0.410818	[6, 7]	Group111	39.1304	9	[LOC108195861, LOC108209256, LOC108209516, LOC108214090, LOC108215292, LOC108224063, LOC108224546, LOC108224616, LOC108228012]
GO:0009250	glucan biosynthetic process	GO_BiologicalProcess-Custom-GOA-ACAP-ARAP_01.12.2020_00h00	0.0325765	1	0.00241658	0.410818	[6, 7]	Group111	21.4286	18	[LOC108194164, LOC108199353, LOC108202111, LOC108202417, LOC108208784, LOC108209256, LOC108209273, LOC108209516, LOC108211110, LOC108214090, LOC108214161, LOC108215292, LOC108219082, LOC108222767, LOC108223639, LOC108224616, LOC108227555, LOC108228012]
GO:0005978	glycogen biosynthetic process	GO_BiologicalProcess-Custom-GOA-ACAP-ARAP_01.12.2020_00h00	0.729348	1	0.00241658	0.410818	[6, 7, 8]	Group111	15.7895	3	[LOC108219082, LOC108224616, LOC108228012]
GO:0019252	starch biosynthetic process	GO_BiologicalProcess-Custom-GOA-ACAP-ARAP_01.12.2020_00h00	0.00367193	1	0.00241658	0.410818	[7, 8]	Group111	46.1538	6	[LOC108209256, LOC108209516, LOC108214090, LOC108215292, LOC108224616, LOC108228012]
GO:0009743	response to carbohydrate	GO_BiologicalProcess-Custom-GOA-ACAP-ARAP_01.12.2020_00h00	0.0984412	1	0.0984412	1	[4]	Group112	28.5714	4	[LOC108192287, LOC108209836, LOC108224063, LOC108227164]
GO:0034284	response to monosaccharide	GO_BiologicalProcess-Custom-GOA-ACAP-ARAP_01.12.2020_00h00	0.0325294	1	0.0984412	1	[5]	Group112	50	3	[LOC108209836, LOC108224063, LOC108227164]
GO:0034285	response to disaccharide	GO_BiologicalProcess-Custom-GOA-ACAP-ARAP_01.12.2020_00h00	0.13133	1	0.0984412	1	[5]	Group112	30	3	[LOC108192287, LOC108209836, LOC108227164]
GO:0009744	response to sucrose	GO_BiologicalProcess-Custom-GOA-ACAP-ARAP_01.12.2020_00h00	0.101374	1	0.0984412	1	[6]	Group112	33.3333	3	[LOC108192287, LOC108209836, LOC108227164]
GO:0009746	response to hexose	GO_BiologicalProcess-Custom-GOA-ACAP-ARAP_01.12.2020_00h00	0.0325294	1	0.0984412	1	[6]	Group112	50	3	[LOC108209836, LOC108224063, LOC108227164]
GO:0006839	mitochondrial transport	GO_BiologicalProcess-Custom-GOA-ACAP-ARAP_01.12.2020_00h00	1	1	0.701732	1	[4]	Group113	12.1212	4	[LOC108199713, LOC108200211, LOC108218388, LOC108227740]
GO:0007005	mitochondrion organization	GO_BiologicalProcess-Custom-GOA-ACAP-ARAP_01.12.2020_00h00	0.291304	1	0.701732	1	[5]	Group113	18	9	[LOC108199713, LOC108199764, LOC108199875, LOC108200211, LOC108202453, LOC108218388, LOC108222847, LOC108224334, LOC108227740]
GO:0070585	protein localization to mitochondrion	GO_BiologicalProcess-Custom-GOA-ACAP-ARAP_01.12.2020_00h00	0.519239	1	0.701732	1	[6]	Group113	18.1818	4	[LOC108199713, LOC108200211, LOC108218388, LOC108227740]
GO:0072655	establishment of protein localization to mitochondrion	GO_BiologicalProcess-Custom-GOA-ACAP-ARAP_01.12.2020_00h00	0.519239	1	0.701732	1	[5, 6, 7]	Group113	18.1818	4	[LOC108199713, LOC108200211, LOC108218388, LOC108227740]
GO:0006626	protein targeting to mitochondrion	GO_BiologicalProcess-Custom-GOA-ACAP-ARAP_01.12.2020_00h00	0.519239	1	0.701732	1	[5, 6, 7, 8, 10, 11]	Group113	18.1818	4	[LOC108199713, LOC108200211, LOC108218388, LOC108227740]
GO:0015711	organic anion transport	GO_BiologicalProcess-Custom-GOA-ACAP-ARAP_01.12.2020_00h00	0.158018	1	0.0476523	1	[7]	Group114	7.77778	7	[LOC108193495, LOC108193600, LOC108197566, LOC108205610, LOC108209883, LOC108215879, LOC108224558]
GO:0015849	organic acid transport	GO_BiologicalProcess-Custom-GOA-ACAP-ARAP_01.12.2020_00h00	0.147452	1	0.0476523	1	[7]	Group114	5.88235	3	[LOC108193495, LOC108206068, LOC108224558]
GO:1901264	carbohydrate derivative transport	GO_BiologicalProcess-Custom-GOA-ACAP-ARAP_01.12.2020_00h00	0.220481	1	0.0476523	1	[7]	Group114	8.51064	8	[LOC108193600, LOC108197566, LOC108203259, LOC108204805, LOC108205610, LOC108209883, LOC108211751, LOC108215879]
GO:1901505	carbohydrate derivative transmembrane transporter activity	GO_BiologicalProcess-Custom-GOA-ACAP-ARAP_01.12.2020_00h00	0.123471	1	0.0476523	1	[6, 8]	Group114	7.52688	7	[LOC108193600, LOC108197566, LOC108204805, LOC108205610, LOC108209883, LOC108211751, LOC108215879]
GO:0046942	carboxylic acid transport	GO_BiologicalProcess-Custom-GOA-ACAP-ARAP_01.12.2020_00h00	0.800615	1	0.0476523	1	[8]	Group114	14.2857	5	[LOC108193495, LOC108205610, LOC108209883, LOC108215879, LOC108224558]
GO:0034504	protein localization to nucleus	GO_BiologicalProcess-Custom-GOA-ACAP-ARAP_01.12.2020_00h00	0.00155376	0.829709	9.32039e-05	0.0168699	[6]	Group115	39.1304	9	[LOC108192243, LOC108196253, LOC108202626, LOC108203600, LOC108204446, LOC108205020, LOC108214234, LOC108214954, LOC108218393]
GO:0051170	import into nucleus	GO_BiologicalProcess-Custom-GOA-ACAP-ARAP_01.12.2020_00h00	0.00220163	1	9.32039e-05	0.0168699	[6, 7]	Group115	37.5	9	[LOC108192243, LOC108196253, LOC108202626, LOC108203600, LOC108204446, LOC108205020, LOC108214234, LOC108214954, LOC108218393]
GO:0140142	nucleocytoplasmic carrier activity	GO_BiologicalProcess-Custom-GOA-ACAP-ARAP_01.12.2020_00h00	0.00222047	1	9.32039e-05	0.0168699	[6, 7]	Group115	50	6	[LOC108196217, LOC108202626, LOC108204227, LOC108205020, LOC108214954, LOC108227627]
GO:0006606	protein import into nucleus	GO_BiologicalProcess-Custom-GOA-ACAP-ARAP_01.12.2020_00h00	0.00155376	0.829709	9.32039e-05	0.0168699	[5, 6, 7, 8, 9, 10]	Group115	39.1304	9	[LOC108192243, LOC108196253, LOC108202626, LOC108203600, LOC108204446, LOC108205020, LOC108214234, LOC108214954, LOC108218393]
GO:0061608	nuclear import signal receptor activity	GO_BiologicalProcess-Custom-GOA-ACAP-ARAP_01.12.2020_00h00	0.0745886	1	9.32039e-05	0.0168699	[7, 8]	Group115	37.5	3	[LOC108202626, LOC108205020, LOC108214954]
GO:0005996	monosaccharide metabolic process	GO_BiologicalProcess-Custom-GOA-ACAP-ARAP_01.12.2020_00h00	0.000327928	0.186263	0.00241885	0.408785	[3, 4]	Group116	25	30	[LOC108192823, LOC108196403, LOC108197400, LOC108199949, LOC108200018, LOC108200320, LOC108202652, LOC108202951, LOC108203025, LOC108205052, LOC108206346, LOC108207227, LOC108209554, LOC108210020, LOC108210220, LOC108210391, LOC108211001, LOC108215899, LOC108215943, LOC108217626, LOC108219365, LOC108219447, LOC108221893, LOC108222893, LOC108223203, LOC108223758, LOC108226805, LOC108227225, LOC108…
GO:0016903	oxidoreductase activity, acting on the aldehyde or oxo group of donors	GO_BiologicalProcess-Custom-GOA-ACAP-ARAP_01.12.2020_00h00	0.105679	1	0.00241885	0.408785	[4]	Group116	20	14	[LOC108192326, LOC108203025, LOC108204823, LOC108204998, LOC108205052, LOC108210073, LOC108210391, LOC108215217, LOC108215322, LOC108219447, LOC108223758, LOC108227329, LOC108227375, LOC108227681]
GO:0019318	hexose metabolic process	GO_BiologicalProcess-Custom-GOA-ACAP-ARAP_01.12.2020_00h00	0.00342726	1	0.00241885	0.408785	[4, 5]	Group116	23.3645	25	[LOC108196403, LOC108199949, LOC108200018, LOC108200320, LOC108202652, LOC108203025, LOC108205052, LOC108206346, LOC108207227, LOC108209554, LOC108210020, LOC108210220, LOC108210391, LOC108211001, LOC108215899, LOC108215943, LOC108217626, LOC108219365, LOC108219447, LOC108221893, LOC108223203, LOC108223758, LOC108227225, LOC108227329, LOC108227643]
GO:0016620	oxidoreductase activity, acting on the aldehyde or oxo group of donors, NAD or NADP as acceptor	GO_BiologicalProcess-Custom-GOA-ACAP-ARAP_01.12.2020_00h00	0.07164	1	0.00241885	0.408785	[5]	Group116	21.4286	12	[LOC108192326, LOC108203025, LOC108204823, LOC108205052, LOC108210391, LOC108215217, LOC108215322, LOC108219447, LOC108223758, LOC108227329, LOC108227375, LOC108227681]
GO:0006004	fucose metabolic process	GO_BiologicalProcess-Custom-GOA-ACAP-ARAP_01.12.2020_00h00	0.061395	1	0.00241885	0.408785	[5, 6]	Group116	22.6415	12	[LOC108196403, LOC108199949, LOC108200018, LOC108200320, LOC108202652, LOC108206346, LOC108211001, LOC108215899, LOC108217626, LOC108219365, LOC108221893, LOC108227643]
GO:0006006	glucose metabolic process	GO_BiologicalProcess-Custom-GOA-ACAP-ARAP_01.12.2020_00h00	0.00412917	1	0.00241885	0.408785	[5, 6]	Group116	34.6154	9	[LOC108203025, LOC108205052, LOC108210391, LOC108215943, LOC108219447, LOC108223203, LOC108223758, LOC108227225, LOC108227329]
GO:0009606	tropism	GO_BiologicalProcess-Custom-GOA-ACAP-ARAP_01.12.2020_00h00	1	1	0.616007	1	[3]	Group117	11.5385	6	[LOC108203092, LOC108206385, LOC108219695, LOC108223785, LOC108223808, LOC108227164]
GO:0009629	response to gravity	GO_BiologicalProcess-Custom-GOA-ACAP-ARAP_01.12.2020_00h00	0.785439	1	0.616007	1	[3]	Group117	13.7931	4	[LOC108206385, LOC108219695, LOC108223785, LOC108227164]
GO:0009630	gravitropism	GO_BiologicalProcess-Custom-GOA-ACAP-ARAP_01.12.2020_00h00	0.785439	1	0.616007	1	[4]	Group117	13.7931	4	[LOC108206385, LOC108219695, LOC108223785, LOC108227164]
GO:0009640	photomorphogenesis	GO_BiologicalProcess-Custom-GOA-ACAP-ARAP_01.12.2020_00h00	0.280549	1	0.616007	1	[3, 4, 5, 6]	Group117	22.2222	4	[LOC108204976, LOC108213127, LOC108217567, LOC108225180]
GO:0009639	response to red or far red light	GO_BiologicalProcess-Custom-GOA-ACAP-ARAP_01.12.2020_00h00	0.0943441	1	0.616007	1	[5]	Group117	22.5	9	[LOC108202696, LOC108203049, LOC108204976, LOC108206385, LOC108213127, LOC108217567, LOC108219695, LOC108223785, LOC108225180]
GO:0009959	negative gravitropism	GO_BiologicalProcess-Custom-GOA-ACAP-ARAP_01.12.2020_00h00	0.198529	1	0.616007	1	[5]	Group117	25	3	[LOC108206385, LOC108219695, LOC108223785]
GO:0022804	active transmembrane transporter activity	GO_BiologicalProcess-Custom-GOA-ACAP-ARAP_01.12.2020_00h00	0.868026	1	0.868026	1	[4, 6]	Group118	13.2308	43	[LOC108192256, LOC108192340, LOC108193216, LOC108195861, LOC108196254, LOC108196826, LOC108196850, LOC108197543, LOC108199395, LOC108199775, LOC108200078, LOC108200448, LOC108200488, LOC108201351, LOC108202801, LOC108202903, LOC108202949, LOC108203259, LOC108204354, LOC108205695, LOC108205866, LOC108205871, LOC108208738, LOC108208820, LOC108208822, LOC108208879, LOC108209500, LOC108210402, LOC108…
GO:0015399	primary active transmembrane transporter activity	GO_BiologicalProcess-Custom-GOA-ACAP-ARAP_01.12.2020_00h00	0.906454	1	0.868026	1	[5, 7]	Group118	13.125	21	[LOC108192340, LOC108195861, LOC108199395, LOC108201351, LOC108202903, LOC108202949, LOC108203259, LOC108204354, LOC108205695, LOC108205866, LOC108208822, LOC108208879, LOC108209500, LOC108210748, LOC108214338, LOC108218523, LOC108218882, LOC108223123, LOC108223843, LOC108226499, LOC108227717]
GO:0022853	active ion transmembrane transporter activity	GO_BiologicalProcess-Custom-GOA-ACAP-ARAP_01.12.2020_00h00	1	1	0.868026	1	[5, 7]	Group118	12.8205	20	[LOC108192256, LOC108192340, LOC108195861, LOC108196254, LOC108199775, LOC108200448, LOC108201351, LOC108202801, LOC108202903, LOC108204354, LOC108208738, LOC108210475, LOC108214338, LOC108218882, LOC108220566, LOC108225772, LOC108226499, LOC108227676, LOC108227717, LOC108227915]
GO:0042626	ATPase-coupled transmembrane transporter activity	GO_BiologicalProcess-Custom-GOA-ACAP-ARAP_01.12.2020_00h00	1	1	0.868026	1	[6, 8]	Group118	12.6667	19	[LOC108192340, LOC108199395, LOC108201351, LOC108202903, LOC108202949, LOC108203259, LOC108204354, LOC108205695, LOC108205866, LOC108208822, LOC108208879, LOC108209500, LOC108210748, LOC108214338, LOC108218523, LOC108218882, LOC108223123, LOC108223843, LOC108227717]
GO:0042625	ATPase-coupled ion transmembrane transporter activity	GO_BiologicalProcess-Custom-GOA-ACAP-ARAP_01.12.2020_00h00	1	1	0.868026	1	[6, 7, 8, 9]	Group118	12.2807	7	[LOC108192340, LOC108201351, LOC108202903, LOC108204354, LOC108214338, LOC108218882, LOC108227717]
GO:0019829	ATPase-coupled cation transmembrane transporter activity	GO_BiologicalProcess-Custom-GOA-ACAP-ARAP_01.12.2020_00h00	1	1	0.868026	1	[6, 7, 8, 9, 10]	Group118	12.2807	7	[LOC108192340, LOC108201351, LOC108202903, LOC108204354, LOC108214338, LOC108218882, LOC108227717]
GO:0072524	pyridine-containing compound metabolic process	GO_BiologicalProcess-Custom-GOA-ACAP-ARAP_01.12.2020_00h00	0.543812	1	0.543812	1	[4]	Group119	16.6667	4	[LOC108204394, LOC108206088, LOC108215061, LOC108216237]
GO:0072525	pyridine-containing compound biosynthetic process	GO_BiologicalProcess-Custom-GOA-ACAP-ARAP_01.12.2020_00h00	0.530617	1	0.543812	1	[5]	Group119	17.3913	4	[LOC108204394, LOC108206088, LOC108215061, LOC108216237]
GO:0019362	pyridine nucleotide metabolic process	GO_BiologicalProcess-Custom-GOA-ACAP-ARAP_01.12.2020_00h00	0.43264	1	0.543812	1	[5, 6, 7, 8]	Group119	20	3	[LOC108204394, LOC108215061, LOC108216237]
GO:0019363	pyridine nucleotide biosynthetic process	GO_BiologicalProcess-Custom-GOA-ACAP-ARAP_01.12.2020_00h00	0.413397	1	0.543812	1	[6, 7, 8, 9]	Group119	21.4286	3	[LOC108204394, LOC108215061, LOC108216237]
GO:0046496	nicotinamide nucleotide metabolic process	GO_BiologicalProcess-Custom-GOA-ACAP-ARAP_01.12.2020_00h00	0.413397	1	0.543812	1	[6, 7, 8, 9]	Group119	21.4286	3	[LOC108204394, LOC108215061, LOC108216237]
GO:0019359	nicotinamide nucleotide biosynthetic process	GO_BiologicalProcess-Custom-GOA-ACAP-ARAP_01.12.2020_00h00	0.234673	1	0.543812	1	[7, 8, 9, 10]	Group119	23.0769	3	[LOC108204394, LOC108215061, LOC108216237]
GO:0090305	nucleic acid phosphodiester bond hydrolysis	GO_BiologicalProcess-Custom-GOA-ACAP-ARAP_01.12.2020_00h00	4.91239e-09	3.11937e-06	4.91239e-09	9.53005e-07	[5, 6]	Group120	4.80349	22	[LOC108192729, LOC108198008, LOC108199653, LOC108201012, LOC108202850, LOC108203049, LOC108204483, LOC108204497, LOC108204738, LOC108205235, LOC108209752, LOC108214228, LOC108215179, LOC108218521, LOC108218868, LOC108222789, LOC108223487, LOC108223869, LOC108223949, LOC108226951, LOC108227454, LOC108227761]
GO:0004518	nuclease activity	GO_BiologicalProcess-Custom-GOA-ACAP-ARAP_01.12.2020_00h00	3.43188e-09	2.18268e-06	4.91239e-09	9.53005e-07	[6, 7]	Group120	4.69799	21	[LOC108192729, LOC108198008, LOC108199653, LOC108201012, LOC108202850, LOC108203049, LOC108204497, LOC108204738, LOC108205235, LOC108209752, LOC108214228, LOC108215179, LOC108218521, LOC108218868, LOC108222789, LOC108223487, LOC108223869, LOC108223949, LOC108226951, LOC108227454, LOC108227761]
GO:0004527	exonuclease activity	GO_BiologicalProcess-Custom-GOA-ACAP-ARAP_01.12.2020_00h00	0.832604	1	4.91239e-09	9.53005e-07	[7, 8]	Group120	14	7	[LOC108203049, LOC108205235, LOC108218521, LOC108218868, LOC108223487, LOC108223869, LOC108227454]
GO:0090503	RNA phosphodiester bond hydrolysis, exonucleolytic	GO_BiologicalProcess-Custom-GOA-ACAP-ARAP_01.12.2020_00h00	0.7595	1	4.91239e-09	9.53005e-07	[7, 8]	Group120	13.6364	3	[LOC108203049, LOC108218521, LOC108223487]
GO:0004532	exoribonuclease activity	GO_BiologicalProcess-Custom-GOA-ACAP-ARAP_01.12.2020_00h00	0.7595	1	4.91239e-09	9.53005e-07	[8, 9]	Group120	13.6364	3	[LOC108203049, LOC108218521, LOC108223487]
GO:0008408	3'-5' exonuclease activity	GO_BiologicalProcess-Custom-GOA-ACAP-ARAP_01.12.2020_00h00	1	1	4.91239e-09	9.53005e-07	[8, 9]	Group120	12.5	4	[LOC108205235, LOC108218868, LOC108223869, LOC108227454]
GO:0006479	protein methylation	GO_BiologicalProcess-Custom-GOA-ACAP-ARAP_01.12.2020_00h00	0.14104	1	0.597258	1	[4, 5, 6, 7, 8]	Group121	7.14286	6	[LOC108192844, LOC108193168, LOC108195808, LOC108201746, LOC108203736, LOC108227393]
GO:0008213	protein alkylation	GO_BiologicalProcess-Custom-GOA-ACAP-ARAP_01.12.2020_00h00	0.14104	1	0.597258	1	[6, 7]	Group121	7.14286	6	[LOC108192844, LOC108193168, LOC108195808, LOC108201746, LOC108203736, LOC108227393]
GO:0016571	histone methylation	GO_BiologicalProcess-Custom-GOA-ACAP-ARAP_01.12.2020_00h00	0.149149	1	0.597258	1	[5, 6, 7, 8, 9]	Group121	5.66038	3	[LOC108195808, LOC108203736, LOC108227393]
GO:0018022	peptidyl-lysine methylation	GO_BiologicalProcess-Custom-GOA-ACAP-ARAP_01.12.2020_00h00	0.10821	1	0.597258	1	[5, 6, 7, 8, 9]	Group121	5.45455	3	[LOC108195808, LOC108203736, LOC108227393]
GO:0018205	peptidyl-lysine modification	GO_BiologicalProcess-Custom-GOA-ACAP-ARAP_01.12.2020_00h00	0.654989	1	0.597258	1	[7, 8]	Group121	11.1111	11	[LOC108195808, LOC108196711, LOC108203736, LOC108209710, LOC108213015, LOC108218558, LOC108220894, LOC108223750, LOC108227337, LOC108227393, LOC108227951]
GO:0034968	histone lysine methylation	GO_BiologicalProcess-Custom-GOA-ACAP-ARAP_01.12.2020_00h00	0.19959	1	0.597258	1	[6, 7, 8, 9, 10]	Group121	6.25	3	[LOC108195808, LOC108203736, LOC108227393]
GO:0010242	oxygen evolving activity	GO_BiologicalProcess-Custom-GOA-ACAP-ARAP_01.12.2020_00h00	0.00220801	1	5.21889e-06	0.000975932	[4]	Group122	100	3	[LOC108196650, LOC108214298, LOC108224633]
GO:0010109	regulation of photosynthesis	GO_BiologicalProcess-Custom-GOA-ACAP-ARAP_01.12.2020_00h00	0.00298322	1	5.21889e-06	0.000975932	[4, 5]	Group122	55.5556	5	[LOC108196102, LOC108196650, LOC108214298, LOC108219979, LOC108224633]
GO:0043467	regulation of generation of precursor metabolites and energy	GO_BiologicalProcess-Custom-GOA-ACAP-ARAP_01.12.2020_00h00	3.73586e-05	0.0220789	5.21889e-06	0.000975932	[4, 5]	Group122	100	5	[LOC108196102, LOC108196650, LOC108214298, LOC108219979, LOC108224633]
GO:0042548	regulation of photosynthesis, light reaction	GO_BiologicalProcess-Custom-GOA-ACAP-ARAP_01.12.2020_00h00	3.73586e-05	0.0220789	5.21889e-06	0.000975932	[5, 6]	Group122	100	5	[LOC108196102, LOC108196650, LOC108214298, LOC108219979, LOC108224633]
GO:0010207	photosystem II assembly	GO_BiologicalProcess-Custom-GOA-ACAP-ARAP_01.12.2020_00h00	2.88638e-06	0.00176647	5.21889e-06	0.000975932	[5, 7]	Group122	80	8	[LOC108193419, LOC108196650, LOC108207140, LOC108214298, LOC108215684, LOC108219769, LOC108220989, LOC108224633]
GO:0042549	photosystem II stabilization	GO_BiologicalProcess-Custom-GOA-ACAP-ARAP_01.12.2020_00h00	0.00220801	1	5.21889e-06	0.000975932	[6, 7]	Group122	100	3	[LOC108196650, LOC108214298, LOC108224633]
GO:0051604	protein maturation	GO_BiologicalProcess-Custom-GOA-ACAP-ARAP_01.12.2020_00h00	0.449082	1	0.110775	1	[4, 5]	Group123	16.129	10	[LOC108199713, LOC108201837, LOC108206419, LOC108206756, LOC108209109, LOC108210161, LOC108211086, LOC108211243, LOC108214838, LOC108227944]
GO:0016485	protein processing	GO_BiologicalProcess-Custom-GOA-ACAP-ARAP_01.12.2020_00h00	0.137257	1	0.110775	1	[5, 6]	Group123	21.6216	8	[LOC108199713, LOC108201837, LOC108206419, LOC108206756, LOC108209109, LOC108210161, LOC108214838, LOC108227944]
GO:0080120	CAAX-box protein maturation	GO_BiologicalProcess-Custom-GOA-ACAP-ARAP_01.12.2020_00h00	0.0194496	1	0.110775	1	[5, 6]	Group123	38.4615	5	[LOC108206419, LOC108206756, LOC108209109, LOC108210161, LOC108227944]
GO:0071586	CAAX-box protein processing	GO_BiologicalProcess-Custom-GOA-ACAP-ARAP_01.12.2020_00h00	0.0194496	1	0.110775	1	[6, 7]	Group123	38.4615	5	[LOC108206419, LOC108206756, LOC108209109, LOC108210161, LOC108227944]
GO:0008234	cysteine-type peptidase activity	GO_BiologicalProcess-Custom-GOA-ACAP-ARAP_01.12.2020_00h00	0.0843461	1	0.110775	1	[6, 7, 9, 10]	Group123	8.21918	12	[LOC108206419, LOC108206756, LOC108210161, LOC108211283, LOC108214076, LOC108218568, LOC108219467, LOC108219547, LOC108220420, LOC108222953, LOC108227741, LOC108227944]
GO:0004197	cysteine-type endopeptidase activity	GO_BiologicalProcess-Custom-GOA-ACAP-ARAP_01.12.2020_00h00	0.027075	1	0.110775	1	[7, 8, 10, 11]	Group123	35.7143	5	[LOC108206419, LOC108206756, LOC108210161, LOC108227741, LOC108227944]
GO:0051052	regulation of DNA metabolic process	GO_BiologicalProcess-Custom-GOA-ACAP-ARAP_01.12.2020_00h00	0.181573	1	0.817306	1	[4, 5, 6, 7]	Group124	23.8095	5	[LOC108199653, LOC108204483, LOC108205168, LOC108209710, LOC108227393]
GO:0006304	DNA modification	GO_BiologicalProcess-Custom-GOA-ACAP-ARAP_01.12.2020_00h00	0.785439	1	0.817306	1	[5, 6, 7]	Group124	13.7931	4	[LOC108205168, LOC108205227, LOC108209710, LOC108227393]
GO:0006306	DNA methylation	GO_BiologicalProcess-Custom-GOA-ACAP-ARAP_01.12.2020_00h00	0.772919	1	0.817306	1	[4, 5, 6, 7, 8, 9]	Group124	14.8148	4	[LOC108205168, LOC108205227, LOC108209710, LOC108227393]
GO:0006305	DNA alkylation	GO_BiologicalProcess-Custom-GOA-ACAP-ARAP_01.12.2020_00h00	0.772919	1	0.817306	1	[6, 7, 8]	Group124	14.8148	4	[LOC108205168, LOC108205227, LOC108209710, LOC108227393]
GO:0044728	DNA methylation or demethylation	GO_BiologicalProcess-Custom-GOA-ACAP-ARAP_01.12.2020_00h00	0.785439	1	0.817306	1	[6, 7, 8]	Group124	13.7931	4	[LOC108205168, LOC108205227, LOC108209710, LOC108227393]
GO:0044030	regulation of DNA methylation	GO_BiologicalProcess-Custom-GOA-ACAP-ARAP_01.12.2020_00h00	0.0745886	1	0.817306	1	[5, 6, 7, 8, 9, 10]	Group124	37.5	3	[LOC108205168, LOC108209710, LOC108227393]
GO:0051640	organelle localization	GO_BiologicalProcess-Custom-GOA-ACAP-ARAP_01.12.2020_00h00	0.271471	1	0.271471	1	[3]	Group125	20	6	[LOC108196168, LOC108202453, LOC108204307, LOC108209784, LOC108227724, LOC108228184]
GO:0051656	establishment of organelle localization	GO_BiologicalProcess-Custom-GOA-ACAP-ARAP_01.12.2020_00h00	0.027075	1	0.271471	1	[3, 4]	Group125	35.7143	5	[LOC108196168, LOC108204307, LOC108209784, LOC108227724, LOC108228184]
GO:0051644	plastid localization	GO_BiologicalProcess-Custom-GOA-ACAP-ARAP_01.12.2020_00h00	0.00797023	1	0.271471	1	[4]	Group125	75	3	[LOC108196168, LOC108204307, LOC108228184]
GO:0051667	establishment of plastid localization	GO_BiologicalProcess-Custom-GOA-ACAP-ARAP_01.12.2020_00h00	0.00797023	1	0.271471	1	[4, 5]	Group125	75	3	[LOC108196168, LOC108204307, LOC108228184]
GO:0019750	chloroplast localization	GO_BiologicalProcess-Custom-GOA-ACAP-ARAP_01.12.2020_00h00	0.00797023	1	0.271471	1	[5]	Group125	75	3	[LOC108196168, LOC108204307, LOC108228184]
GO:0009902	chloroplast relocation	GO_BiologicalProcess-Custom-GOA-ACAP-ARAP_01.12.2020_00h00	0.00797023	1	0.271471	1	[5, 6, 7]	Group125	75	3	[LOC108196168, LOC108204307, LOC108228184]
GO:0051169	nuclear transport	GO_BiologicalProcess-Custom-GOA-ACAP-ARAP_01.12.2020_00h00	8.39915e-05	0.0487151	8.39915e-05	0.0152865	[4, 5]	Group126	32.7586	19	[LOC108192243, LOC108196020, LOC108196082, LOC108196217, LOC108196253, LOC108196370, LOC108202626, LOC108203600, LOC108204227, LOC108204446, LOC108204458, LOC108205020, LOC108209784, LOC108214234, LOC108214954, LOC108218393, LOC108223163, LOC108227627, LOC108227800]
GO:0006913	nucleocytoplasmic transport	GO_BiologicalProcess-Custom-GOA-ACAP-ARAP_01.12.2020_00h00	8.39915e-05	0.0487151	8.39915e-05	0.0152865	[5, 6]	Group126	32.7586	19	[LOC108192243, LOC108196020, LOC108196082, LOC108196217, LOC108196253, LOC108196370, LOC108202626, LOC108203600, LOC108204227, LOC108204446, LOC108204458, LOC108205020, LOC108209784, LOC108214234, LOC108214954, LOC108218393, LOC108223163, LOC108227627, LOC108227800]
GO:0051168	nuclear export	GO_BiologicalProcess-Custom-GOA-ACAP-ARAP_01.12.2020_00h00	0.0291711	1	8.39915e-05	0.0152865	[6, 7]	Group126	31.5789	6	[LOC108196217, LOC108196253, LOC108204227, LOC108204458, LOC108209784, LOC108227627]
GO:0140142	nucleocytoplasmic carrier activity	GO_BiologicalProcess-Custom-GOA-ACAP-ARAP_01.12.2020_00h00	0.00222047	1	8.39915e-05	0.0152865	[6, 7]	Group126	50	6	[LOC108196217, LOC108202626, LOC108204227, LOC108205020, LOC108214954, LOC108227627]
GO:0005049	nuclear export signal receptor activity	GO_BiologicalProcess-Custom-GOA-ACAP-ARAP_01.12.2020_00h00	0.00797023	1	8.39915e-05	0.0152865	[7, 8]	Group126	75	3	[LOC108196217, LOC108204227, LOC108227627]
GO:0061608	nuclear import signal receptor activity	GO_BiologicalProcess-Custom-GOA-ACAP-ARAP_01.12.2020_00h00	0.0745886	1	8.39915e-05	0.0152865	[7, 8]	Group126	37.5	3	[LOC108202626, LOC108205020, LOC108214954]
GO:0042180	cellular ketone metabolic process	GO_BiologicalProcess-Custom-GOA-ACAP-ARAP_01.12.2020_00h00	0.0392586	1	0.0392586	1	[3]	Group127	25.7143	9	[LOC108193650, LOC108194082, LOC108196102, LOC108197412, LOC108203259, LOC108205031, LOC108225269, LOC108225776, LOC108227164]
GO:0042181	ketone biosynthetic process	GO_BiologicalProcess-Custom-GOA-ACAP-ARAP_01.12.2020_00h00	0.000935907	0.511941	0.0392586	1	[4]	Group127	50	7	[LOC108193650, LOC108194082, LOC108196102, LOC108197412, LOC108203259, LOC108205031, LOC108225269]
GO:1901661	quinone metabolic process	GO_BiologicalProcess-Custom-GOA-ACAP-ARAP_01.12.2020_00h00	0.000935907	0.511941	0.0392586	1	[4]	Group127	50	7	[LOC108193650, LOC108194082, LOC108196102, LOC108197412, LOC108203259, LOC108205031, LOC108225269]
GO:0042374	phylloquinone metabolic process	GO_BiologicalProcess-Custom-GOA-ACAP-ARAP_01.12.2020_00h00	0.00797023	1	0.0392586	1	[5]	Group127	75	3	[LOC108196102, LOC108205031, LOC108225269]
GO:1901663	quinone biosynthetic process	GO_BiologicalProcess-Custom-GOA-ACAP-ARAP_01.12.2020_00h00	0.000935907	0.511941	0.0392586	1	[5]	Group127	50	7	[LOC108193650, LOC108194082, LOC108196102, LOC108197412, LOC108203259, LOC108205031, LOC108225269]
GO:0042372	phylloquinone biosynthetic process	GO_BiologicalProcess-Custom-GOA-ACAP-ARAP_01.12.2020_00h00	0.00797023	1	0.0392586	1	[6]	Group127	75	3	[LOC108196102, LOC108205031, LOC108225269]
GO:0006508	proteolysis	GO_BiologicalProcess-Custom-GOA-ACAP-ARAP_01.12.2020_00h00	0.680385	1	0.680385	1	[4, 5]	Group128	13.4768	119	[LOC108192629, LOC108192808, LOC108193154, LOC108193193, LOC108193243, LOC108193276, LOC108193333, LOC108193380, LOC108193997, LOC108195102, LOC108195198, LOC108195908, LOC108196163, LOC108196725, LOC108197162, LOC108197337, LOC108197392, LOC108199713, LOC108200013, LOC108200664, LOC108200680, LOC108201747, LOC108201808, LOC108201837, LOC108202522, LOC108202570, LOC108202768, LOC108202913, LOC108…
GO:0008233	peptidase activity	GO_BiologicalProcess-Custom-GOA-ACAP-ARAP_01.12.2020_00h00	0.910944	1	0.680385	1	[5, 6, 8, 9]	Group128	12.8378	95	[LOC108192808, LOC108193154, LOC108193193, LOC108193243, LOC108193276, LOC108193333, LOC108193380, LOC108195102, LOC108195198, LOC108197162, LOC108197337, LOC108197392, LOC108199713, LOC108200013, LOC108200664, LOC108200680, LOC108201747, LOC108201808, LOC108201837, LOC108202570, LOC108202768, LOC108202913, LOC108203061, LOC108203542, LOC108204409, LOC108204616, LOC108204699, LOC108204704, LOC108…
GO:0004175	endopeptidase activity	GO_BiologicalProcess-Custom-GOA-ACAP-ARAP_01.12.2020_00h00	0.110201	1	0.680385	1	[6, 7, 9, 10]	Group128	15.5814	67	[LOC108192808, LOC108193154, LOC108193380, LOC108195102, LOC108195198, LOC108197337, LOC108197392, LOC108199713, LOC108200664, LOC108200680, LOC108201747, LOC108201808, LOC108202913, LOC108203542, LOC108204409, LOC108204616, LOC108204699, LOC108204792, LOC108205058, LOC108205072, LOC108205223, LOC108205236, LOC108205940, LOC108206419, LOC108206756, LOC108206996, LOC108207341, LOC108208806, LOC108…
GO:0008236	serine-type peptidase activity	GO_BiologicalProcess-Custom-GOA-ACAP-ARAP_01.12.2020_00h00	1	1	0.680385	1	[6, 7, 9, 10]	Group128	12.9707	31	[LOC108192808, LOC108193154, LOC108193276, LOC108197162, LOC108202570, LOC108202913, LOC108203061, LOC108203542, LOC108204704, LOC108204792, LOC108205058, LOC108207341, LOC108209422, LOC108210754, LOC108211387, LOC108214408, LOC108214707, LOC108215037, LOC108215750, LOC108219298, LOC108220490, LOC108222686, LOC108223193, LOC108223807, LOC108223982, LOC108224251, LOC108224697, LOC108224785, LOC108…
GO:0070001	aspartic-type peptidase activity	GO_BiologicalProcess-Custom-GOA-ACAP-ARAP_01.12.2020_00h00	0.904987	1	0.680385	1	[6, 7, 9, 10]	Group128	13.3758	21	[LOC108193380, LOC108197392, LOC108200680, LOC108201747, LOC108201808, LOC108204409, LOC108204616, LOC108205223, LOC108205940, LOC108206996, LOC108210070, LOC108211289, LOC108214831, LOC108215811, LOC108216764, LOC108223648, LOC108223881, LOC108224119, LOC108224398, LOC108225993, LOC108227337]
GO:0004190	aspartic-type endopeptidase activity	GO_BiologicalProcess-Custom-GOA-ACAP-ARAP_01.12.2020_00h00	0.904987	1	0.680385	1	[7, 8, 10, 11]	Group128	13.3758	21	[LOC108193380, LOC108197392, LOC108200680, LOC108201747, LOC108201808, LOC108204409, LOC108204616, LOC108205223, LOC108205940, LOC108206996, LOC108210070, LOC108211289, LOC108214831, LOC108215811, LOC108216764, LOC108223648, LOC108223881, LOC108224119, LOC108224398, LOC108225993, LOC108227337]
GO:0004252	serine-type endopeptidase activity	GO_BiologicalProcess-Custom-GOA-ACAP-ARAP_01.12.2020_00h00	0.353868	1	0.680385	1	[7, 8, 10, 11]	Group128	15.748	20	[LOC108192808, LOC108193154, LOC108202913, LOC108203542, LOC108204792, LOC108205058, LOC108207341, LOC108209422, LOC108211387, LOC108214408, LOC108214707, LOC108219298, LOC108220490, LOC108223193, LOC108223807, LOC108223982, LOC108224251, LOC108224785, LOC108227397, LOC108228084]
GO:1901605	alpha-amino acid metabolic process	GO_BiologicalProcess-Custom-GOA-ACAP-ARAP_01.12.2020_00h00	0.00312693	1	0.00312693	0.519071	[4, 5, 7]	Group129	21.0227	37	[LOC108192928, LOC108196318, LOC108196376, LOC108196459, LOC108199427, LOC108199658, LOC108202978, LOC108203684, LOC108204339, LOC108204823, LOC108205816, LOC108205839, LOC108206270, LOC108206455, LOC108209072, LOC108209764, LOC108209834, LOC108210215, LOC108211600, LOC108211617, LOC108214233, LOC108214346, LOC108214841, LOC108215065, LOC108218583, LOC108218802, LOC108218851, LOC108219249, LOC108…
GO:0009064	glutamine family amino acid metabolic process	GO_BiologicalProcess-Custom-GOA-ACAP-ARAP_01.12.2020_00h00	0.0179147	1	0.00312693	0.519071	[5, 6, 8]	Group129	24.1379	14	[LOC108199427, LOC108199658, LOC108203684, LOC108204823, LOC108209072, LOC108209834, LOC108211600, LOC108211617, LOC108214233, LOC108214841, LOC108218851, LOC108219249, LOC108221959, LOC108226274]
GO:1901607	alpha-amino acid biosynthetic process	GO_BiologicalProcess-Custom-GOA-ACAP-ARAP_01.12.2020_00h00	0.0457822	1	0.00312693	0.519071	[5, 6, 8]	Group129	19.8198	22	[LOC108196376, LOC108196459, LOC108199658, LOC108203684, LOC108204339, LOC108205816, LOC108205839, LOC108209072, LOC108209834, LOC108210215, LOC108211600, LOC108214346, LOC108215065, LOC108218583, LOC108218802, LOC108218851, LOC108224479, LOC108226274, LOC108226420, LOC108227440, LOC108227519, LOC108228060]
GO:0006542	glutamine biosynthetic process	GO_BiologicalProcess-Custom-GOA-ACAP-ARAP_01.12.2020_00h00	0.0514937	1	0.00312693	0.519071	[5, 6, 7, 8, 10]	Group129	42.8571	3	[LOC108199658, LOC108211600, LOC108218851]
GO:0006536	glutamate metabolic process	GO_BiologicalProcess-Custom-GOA-ACAP-ARAP_01.12.2020_00h00	0.234673	1	0.00312693	0.519071	[6, 7, 9]	Group129	23.0769	3	[LOC108203684, LOC108204823, LOC108226274]
GO:0006541	glutamine metabolic process	GO_BiologicalProcess-Custom-GOA-ACAP-ARAP_01.12.2020_00h00	0.00412917	1	0.00312693	0.519071	[6, 7, 9]	Group129	34.6154	9	[LOC108199427, LOC108199658, LOC108209834, LOC108211600, LOC108211617, LOC108214233, LOC108214841, LOC108218851, LOC108219249]
GO:0009084	glutamine family amino acid biosynthetic process	GO_BiologicalProcess-Custom-GOA-ACAP-ARAP_01.12.2020_00h00	0.139501	1	0.00312693	0.519071	[6, 7, 9]	Group129	23.0769	6	[LOC108199658, LOC108203684, LOC108209072, LOC108211600, LOC108218851, LOC108226274]
GO:0006091	generation of precursor metabolites and energy	GO_BiologicalProcess-Custom-GOA-ACAP-ARAP_01.12.2020_00h00	3.20483e-09	2.04148e-06	7.19501e-23	1.42461e-20	[3]	Group130	23.0942	103	[LOC108192303, LOC108192354, LOC108192787, LOC108192822, LOC108193402, LOC108193405, LOC108193419, LOC108193742, LOC108194155, LOC108195931, LOC108196102, LOC108196117, LOC108196650, LOC108196996, LOC108197341, LOC108197355, LOC108197448, LOC108199299, LOC108199460, LOC108199883, LOC108199989, LOC108200170, LOC108200246, LOC108200564, LOC108200570, LOC108200588, LOC108200660, LOC108200890, LOC108…
GO:0015979	photosynthesis	GO_BiologicalProcess-Custom-GOA-ACAP-ARAP_01.12.2020_00h00	0	1.68156e-44	7.19501e-23	1.42461e-20	[3]	Group130	64.5833	93	[LOC108192303, LOC108192432, LOC108193402, LOC108193419, LOC108193858, LOC108195887, LOC108196102, LOC108196117, LOC108196650, LOC108196775, LOC108196996, LOC108197341, LOC108197355, LOC108197448, LOC108199460, LOC108199709, LOC108200075, LOC108200170, LOC108200480, LOC108200841, LOC108200925, LOC108202416, LOC108202483, LOC108202621, LOC108202895, LOC108203547, LOC108204268, LOC108204319, LOC108…
GO:0022900	electron transport chain	GO_BiologicalProcess-Custom-GOA-ACAP-ARAP_01.12.2020_00h00	0.118141	1	7.19501e-23	1.42461e-20	[3, 4]	Group130	16.5254	39	[LOC108192354, LOC108193405, LOC108193742, LOC108194155, LOC108199883, LOC108200246, LOC108200570, LOC108200588, LOC108200660, LOC108200890, LOC108200925, LOC108201108, LOC108204978, LOC108205378, LOC108205634, LOC108205639, LOC108209305, LOC108210121, LOC108211239, LOC108211252, LOC108213190, LOC108214328, LOC108214955, LOC108215207, LOC108216725, LOC108217267, LOC108217965, LOC108218814, LOC108…
GO:0019684	photosynthesis, light reaction	GO_BiologicalProcess-Custom-GOA-ACAP-ARAP_01.12.2020_00h00	1.22298e-22	7.97381e-20	7.19501e-23	1.42461e-20	[4]	Group130	62.5	45	[LOC108192303, LOC108193402, LOC108193419, LOC108196102, LOC108196117, LOC108196650, LOC108196996, LOC108197341, LOC108197355, LOC108197448, LOC108199460, LOC108200170, LOC108200925, LOC108202483, LOC108202621, LOC108203547, LOC108204319, LOC108204978, LOC108205634, LOC108205639, LOC108205957, LOC108206146, LOC108207140, LOC108207282, LOC108209961, LOC108210794, LOC108211252, LOC108214298, LOC108…
GO:0009055	electron transfer activity	GO_BiologicalProcess-Custom-GOA-ACAP-ARAP_01.12.2020_00h00	0.525639	1	7.19501e-23	1.42461e-20	[4, 5]	Group130	14.5	29	[LOC108192354, LOC108193405, LOC108193742, LOC108194155, LOC108199883, LOC108200246, LOC108200570, LOC108200588, LOC108200660, LOC108200890, LOC108201108, LOC108205378, LOC108209305, LOC108210121, LOC108211239, LOC108213190, LOC108214328, LOC108215207, LOC108217267, LOC108217965, LOC108218814, LOC108219840, LOC108224522, LOC108224692, LOC108224909, LOC108226793, LOC108227473, LOC108227573, LOC108…
GO:0009765	photosynthesis, light harvesting	GO_BiologicalProcess-Custom-GOA-ACAP-ARAP_01.12.2020_00h00	1.1517e-15	7.48602e-13	7.19501e-23	1.42461e-20	[4, 5]	Group130	66.6667	28	[LOC108192303, LOC108193402, LOC108193419, LOC108196117, LOC108196996, LOC108197341, LOC108197355, LOC108197448, LOC108199460, LOC108200170, LOC108202483, LOC108202621, LOC108203547, LOC108204319, LOC108205957, LOC108206146, LOC108209961, LOC108210794, LOC108214527, LOC108216971, LOC108218282, LOC108219016, LOC108219769, LOC108219925, LOC108223513, LOC108224251, LOC108224860, LOC108227868]
GO:0018298	protein-chromophore linkage	GO_BiologicalProcess-Custom-GOA-ACAP-ARAP_01.12.2020_00h00	1.66631e-11	1.07144e-08	7.19501e-23	1.42461e-20	[6, 7]	Group130	57.1429	24	[LOC108192303, LOC108193402, LOC108196117, LOC108196996, LOC108197341, LOC108197355, LOC108197448, LOC108199460, LOC108200170, LOC108202621, LOC108202696, LOC108203547, LOC108204319, LOC108205957, LOC108206146, LOC108209961, LOC108210794, LOC108214527, LOC108216971, LOC108218282, LOC108219016, LOC108219925, LOC108223513, LOC108224860]
GO:0019725	cellular homeostasis	GO_BiologicalProcess-Custom-GOA-ACAP-ARAP_01.12.2020_00h00	0.33332	1	0.0567481	1	[2, 4]	Group131	15.0628	36	[LOC108192904, LOC108193400, LOC108193796, LOC108194639, LOC108196364, LOC108196399, LOC108197241, LOC108199664, LOC108199883, LOC108200246, LOC108200660, LOC108202521, LOC108205046, LOC108209556, LOC108210204, LOC108210741, LOC108211126, LOC108211316, LOC108211654, LOC108213056, LOC108213189, LOC108215402, LOC108215861, LOC108219148, LOC108220199, LOC108220532, LOC108222794, LOC108224024, LOC108…
GO:0042592	homeostatic process	GO_BiologicalProcess-Custom-GOA-ACAP-ARAP_01.12.2020_00h00	0.00650884	1	0.0567481	1	[3]	Group131	8.95522	42	[LOC108192904, LOC108193400, LOC108193796, LOC108194639, LOC108196364, LOC108196399, LOC108197241, LOC108199664, LOC108199775, LOC108199883, LOC108200246, LOC108200660, LOC108202521, LOC108205046, LOC108208838, LOC108209556, LOC108209836, LOC108210204, LOC108210741, LOC108211126, LOC108211316, LOC108211654, LOC108213056, LOC108213189, LOC108214422, LOC108215402, LOC108215861, LOC108219148, LOC108…
GO:0016667	oxidoreductase activity, acting on a sulfur group of donors	GO_BiologicalProcess-Custom-GOA-ACAP-ARAP_01.12.2020_00h00	0.315215	1	0.0567481	1	[4]	Group131	15.7143	22	[LOC108192904, LOC108196197, LOC108196364, LOC108196399, LOC108197400, LOC108199883, LOC108200246, LOC108200660, LOC108204245, LOC108205046, LOC108210507, LOC108211316, LOC108215402, LOC108219750, LOC108220381, LOC108222794, LOC108224692, LOC108224909, LOC108225235, LOC108226932, LOC108227473, LOC108227573]
GO:0045454	cell redox homeostasis	GO_BiologicalProcess-Custom-GOA-ACAP-ARAP_01.12.2020_00h00	0.149592	1	0.0567481	1	[3, 4, 5]	Group131	16.5746	30	[LOC108192904, LOC108193796, LOC108196364, LOC108196399, LOC108199883, LOC108200246, LOC108200660, LOC108202521, LOC108205046, LOC108209556, LOC108210741, LOC108211126, LOC108211316, LOC108211654, LOC108213056, LOC108213189, LOC108215402, LOC108215861, LOC108219148, LOC108220199, LOC108220532, LOC108222794, LOC108224024, LOC108224692, LOC108224909, LOC108225109, LOC108225781, LOC108227473, LOC108…
GO:0048878	chemical homeostasis	GO_BiologicalProcess-Custom-GOA-ACAP-ARAP_01.12.2020_00h00	1	1	0.0567481	1	[4]	Group131	12.9412	11	[LOC108193400, LOC108194639, LOC108197241, LOC108199664, LOC108199775, LOC108209836, LOC108210204, LOC108214422, LOC108222032, LOC108225772, LOC108227164]
GO:0015036	disulfide oxidoreductase activity	GO_BiologicalProcess-Custom-GOA-ACAP-ARAP_01.12.2020_00h00	1	1	0.0567481	1	[5]	Group131	12.6126	14	[LOC108192904, LOC108197400, LOC108199883, LOC108200246, LOC108200660, LOC108211316, LOC108215402, LOC108219750, LOC108222794, LOC108224692, LOC108224909, LOC108225235, LOC108227473, LOC108227573]
GO:0015035	protein disulfide oxidoreductase activity	GO_BiologicalProcess-Custom-GOA-ACAP-ARAP_01.12.2020_00h00	0.37963	1	0.0567481	1	[6]	Group131	9.61539	10	[LOC108199883, LOC108200246, LOC108200660, LOC108211316, LOC108222794, LOC108224692, LOC108224909, LOC108225235, LOC108227473, LOC108227573]
GO:0043413	macromolecule glycosylation	GO_BiologicalProcess-Custom-GOA-ACAP-ARAP_01.12.2020_00h00	0.076069	1	0.665226	1	[3, 5]	Group132	7.91367	11	[LOC108195922, LOC108201841, LOC108202906, LOC108206266, LOC108210266, LOC108215618, LOC108219850, LOC108223942, LOC108224923, LOC108225732, LOC108228134]
GO:1901137	carbohydrate derivative biosynthetic process	GO_BiologicalProcess-Custom-GOA-ACAP-ARAP_01.12.2020_00h00	0.596029	1	0.665226	1	[4]	Group132	11.8467	34	[LOC108195922, LOC108197497, LOC108199394, LOC108199615, LOC108201841, LOC108202592, LOC108202906, LOC108204998, LOC108205208, LOC108206266, LOC108206574, LOC108208416, LOC108210033, LOC108210073, LOC108210266, LOC108212343, LOC108214090, LOC108214233, LOC108214841, LOC108215044, LOC108215536, LOC108215618, LOC108215641, LOC108218586, LOC108219283, LOC108219850, LOC108220281, LOC108223942, LOC108…
GO:0009100	glycoprotein metabolic process	GO_BiologicalProcess-Custom-GOA-ACAP-ARAP_01.12.2020_00h00	0.0763601	1	0.665226	1	[4, 5]	Group132	7.85714	11	[LOC108195922, LOC108201841, LOC108202906, LOC108206266, LOC108210266, LOC108215618, LOC108219850, LOC108223942, LOC108224923, LOC108225732, LOC108228134]
GO:0009101	glycoprotein biosynthetic process	GO_BiologicalProcess-Custom-GOA-ACAP-ARAP_01.12.2020_00h00	0.076069	1	0.665226	1	[5, 6]	Group132	7.91367	11	[LOC108195922, LOC108201841, LOC108202906, LOC108206266, LOC108210266, LOC108215618, LOC108219850, LOC108223942, LOC108224923, LOC108225732, LOC108228134]
GO:0006486	protein glycosylation	GO_BiologicalProcess-Custom-GOA-ACAP-ARAP_01.12.2020_00h00	0.076069	1	0.665226	1	[4, 6, 7]	Group132	7.91367	11	[LOC108195922, LOC108201841, LOC108202906, LOC108206266, LOC108210266, LOC108215618, LOC108219850, LOC108223942, LOC108224923, LOC108225732, LOC108228134]
GO:0006487	protein N-linked glycosylation	GO_BiologicalProcess-Custom-GOA-ACAP-ARAP_01.12.2020_00h00	1	1	0.665226	1	[5, 7, 8]	Group132	11.1111	3	[LOC108202906, LOC108206266, LOC108223942]
GO:0140103	catalytic activity, acting on a glycoprotein	GO_BiologicalProcess-Custom-GOA-ACAP-ARAP_01.12.2020_00h00	0.519239	1	0.665226	1	[8, 9]	Group132	18.1818	4	[LOC108202906, LOC108206266, LOC108219797, LOC108227424]
GO:0006396	RNA processing	GO_BiologicalProcess-Custom-GOA-ACAP-ARAP_01.12.2020_00h00	2.82463e-05	0.016863	1.09112e-05	0.00202948	[5, 6, 7]	Group133	19.9125	91	[LOC108192243, LOC108192406, LOC108192729, LOC108192769, LOC108192786, LOC108192808, LOC108193296, LOC108193646, LOC108193761, LOC108195454, LOC108196483, LOC108196587, LOC108196622, LOC108196846, LOC108196927, LOC108197050, LOC108197126, LOC108197130, LOC108197311, LOC108198275, LOC108199323, LOC108199403, LOC108199540, LOC108199623, LOC108199688, LOC108199824, LOC108200124, LOC108200437, LOC108…
GO:0016071	mRNA metabolic process	GO_BiologicalProcess-Custom-GOA-ACAP-ARAP_01.12.2020_00h00	0.0175413	1	1.09112e-05	0.00202948	[6, 7]	Group133	19.0722	37	[LOC108192406, LOC108192769, LOC108192816, LOC108195454, LOC108196846, LOC108199323, LOC108199391, LOC108199403, LOC108203049, LOC108204215, LOC108204434, LOC108204638, LOC108204703, LOC108204738, LOC108208956, LOC108209079, LOC108209116, LOC108209296, LOC108209704, LOC108209957, LOC108210921, LOC108214290, LOC108214953, LOC108217556, LOC108218521, LOC108218695, LOC108220771, LOC108222887, LOC108…
GO:0006397	mRNA processing	GO_BiologicalProcess-Custom-GOA-ACAP-ARAP_01.12.2020_00h00	0.0561713	1	1.09112e-05	0.00202948	[6, 7, 8]	Group133	18.3544	29	[LOC108192406, LOC108195454, LOC108196846, LOC108199323, LOC108199403, LOC108203049, LOC108204215, LOC108204434, LOC108204638, LOC108204703, LOC108204738, LOC108208956, LOC108209296, LOC108209704, LOC108209957, LOC108210921, LOC108214953, LOC108217556, LOC108218521, LOC108218695, LOC108220771, LOC108222887, LOC108223487, LOC108223598, LOC108223618, LOC108225320, LOC108227270, LOC108227494, LOC108…
GO:0008380	RNA splicing	GO_BiologicalProcess-Custom-GOA-ACAP-ARAP_01.12.2020_00h00	0.230592	1	1.09112e-05	0.00202948	[6, 7, 8]	Group133	16.6667	21	[LOC108192243, LOC108195454, LOC108196483, LOC108196846, LOC108196927, LOC108197126, LOC108199323, LOC108199403, LOC108204638, LOC108209645, LOC108209704, LOC108209957, LOC108214953, LOC108216397, LOC108220771, LOC108223598, LOC108223618, LOC108225320, LOC108227270, LOC108227494, LOC108227566]
GO:0000375	RNA splicing, via transesterification reactions	GO_BiologicalProcess-Custom-GOA-ACAP-ARAP_01.12.2020_00h00	0.354483	1	1.09112e-05	0.00202948	[7, 8, 9]	Group133	16.129	15	[LOC108195454, LOC108196846, LOC108196927, LOC108199323, LOC108199403, LOC108204638, LOC108209704, LOC108209957, LOC108214953, LOC108220771, LOC108223598, LOC108223618, LOC108227270, LOC108227494, LOC108227566]
GO:0000377	RNA splicing, via transesterification reactions with bulged adenosine as nucleophile	GO_BiologicalProcess-Custom-GOA-ACAP-ARAP_01.12.2020_00h00	0.354483	1	1.09112e-05	0.00202948	[8, 9, 10]	Group133	16.129	15	[LOC108195454, LOC108196846, LOC108196927, LOC108199323, LOC108199403, LOC108204638, LOC108209704, LOC108209957, LOC108214953, LOC108220771, LOC108223598, LOC108223618, LOC108227270, LOC108227494, LOC108227566]
GO:0000398	mRNA splicing, via spliceosome	GO_BiologicalProcess-Custom-GOA-ACAP-ARAP_01.12.2020_00h00	0.241948	1	1.09112e-05	0.00202948	[7, 8, 9, 10, 11]	Group133	17.5	14	[LOC108195454, LOC108196846, LOC108199323, LOC108199403, LOC108204638, LOC108209704, LOC108209957, LOC108214953, LOC108220771, LOC108223598, LOC108223618, LOC108227270, LOC108227494, LOC108227566]
GO:0051336	regulation of hydrolase activity	GO_BiologicalProcess-Custom-GOA-ACAP-ARAP_01.12.2020_00h00	0.00817012	1	0.0524844	1	[4]	Group134	6.43275	11	[LOC108195102, LOC108196082, LOC108198846, LOC108203049, LOC108208791, LOC108211283, LOC108214816, LOC108215349, LOC108223197, LOC108223248, LOC108223595]
GO:0051174	regulation of phosphorus metabolic process	GO_BiologicalProcess-Custom-GOA-ACAP-ARAP_01.12.2020_00h00	0.123532	1	0.0524844	1	[4, 5]	Group134	8.86076	14	[LOC108198846, LOC108199838, LOC108200638, LOC108201930, LOC108201952, LOC108204438, LOC108208791, LOC108215349, LOC108218979, LOC108220289, LOC108220452, LOC108222051, LOC108223197, LOC108227758]
GO:0019220	regulation of phosphate metabolic process	GO_BiologicalProcess-Custom-GOA-ACAP-ARAP_01.12.2020_00h00	0.123532	1	0.0524844	1	[5, 6]	Group134	8.86076	14	[LOC108198846, LOC108199838, LOC108200638, LOC108201930, LOC108201952, LOC108204438, LOC108208791, LOC108215349, LOC108218979, LOC108220289, LOC108220452, LOC108222051, LOC108223197, LOC108227758]
GO:0035303	regulation of dephosphorylation	GO_BiologicalProcess-Custom-GOA-ACAP-ARAP_01.12.2020_00h00	0.011713	1	0.0524844	1	[6, 7]	Group134	4.34783	4	[LOC108198846, LOC108208791, LOC108215349, LOC108223197]
GO:0010921	regulation of phosphatase activity	GO_BiologicalProcess-Custom-GOA-ACAP-ARAP_01.12.2020_00h00	0.0158779	1	0.0524844	1	[5, 7, 8]	Group134	4.54545	4	[LOC108198846, LOC108208791, LOC108215349, LOC108223197]
GO:0035304	regulation of protein dephosphorylation	GO_BiologicalProcess-Custom-GOA-ACAP-ARAP_01.12.2020_00h00	0.0220109	1	0.0524844	1	[6, 7, 8]	Group134	4.70588	4	[LOC108198846, LOC108208791, LOC108215349, LOC108223197]
GO:0043666	regulation of phosphoprotein phosphatase activity	GO_BiologicalProcess-Custom-GOA-ACAP-ARAP_01.12.2020_00h00	0.0220109	1	0.0524844	1	[6, 7, 8, 9, 10]	Group134	4.70588	4	[LOC108198846, LOC108208791, LOC108215349, LOC108223197]
GO:0009308	amine metabolic process	GO_BiologicalProcess-Custom-GOA-ACAP-ARAP_01.12.2020_00h00	0.858692	1	0.858692	1	[4]	Group135	11.4286	8	[LOC108196758, LOC108199615, LOC108200806, LOC108203078, LOC108215065, LOC108215298, LOC108217568, LOC108225776]
GO:0044106	cellular amine metabolic process	GO_BiologicalProcess-Custom-GOA-ACAP-ARAP_01.12.2020_00h00	0.495839	1	0.858692	1	[4, 5]	Group135	16.2791	7	[LOC108199615, LOC108200806, LOC108203078, LOC108215065, LOC108215298, LOC108217568, LOC108225776]
GO:0009309	amine biosynthetic process	GO_BiologicalProcess-Custom-GOA-ACAP-ARAP_01.12.2020_00h00	0.283851	1	0.858692	1	[5]	Group135	19.3548	6	[LOC108199615, LOC108200806, LOC108203078, LOC108215065, LOC108215298, LOC108217568]
[truncated: 1,375 more rows]

## Sheet: S6
CLUSTER	AHL_GeneID	AHL_name	AHL_degree	AHL_betweenness	ITERACT_WITH_GeneID	ITERACT_WITH_NCBI_description	ITERACT_WITH_degree	ITERACT_WITH_betweenness	ITERACT_WITH_Cluster	CORELATION	p.adj
[truncated: 2,676 more rows]

[truncated: 2 more sheets: S7, S8]
